# Supplementary material for: Characterization of cancer omics and drug perturbations in panels of lung cancer cells
Source: Sci Rep. 2019 Dec 20;9:19529. doi: 10.1038/s41598-019-55692-9 (PMC6925249; doi:10.1038/s41598-019-55692-9)
Supplement: Supplementary file 2 — Supplementary Tables [file 41598_2019_55692_MOESM2_ESM.xlsx]

## Sheet: Sup Table S1A
Supplementary Table S1 Chemical compounds used for transcriptome and epigenome perturbation
(A) 23 compounds for the dataset 1
Well number	Name	Target	Category	Concentration (μM)
A1	DMSO		Control	0.001
B1	DMSO		Control	0.001
C1	DMSO		Control	0.001
D1	DMSO		Control	0.001
A2	Gefitinib	EGFR	Phosphorylation	10
B2	Gefitinib	EGFR	Phosphorylation	1
C2	Gefitinib	EGFR	Phosphorylation	0.1
D2	Gefitinib	EGFR	Phosphorylation	0.01
A3	Crizotinib	MET, ALK	Phosphorylation	10
B3	Crizotinib	MET, ALK	Phosphorylation	1
C3	Crizotinib	MET, ALK	Phosphorylation	0.1
D3	Crizotinib	MET, ALK	Phosphorylation	0.01
A4	Vandetanib	VEGFR, EGFR, RET	Phosphorylation	10
B4	Vandetanib	VEGFR, EGFR, RET	Phosphorylation	1
C4	Vandetanib	VEGFR, EGFR, RET	Phosphorylation	0.1
D4	Vandetanib	VEGFR, EGFR, RET	Phosphorylation	0.01
A5	PD 0325901	MEK1, MEK2	Phosphorylation	1
B5	PD 0325901	MEK1, MEK2	Phosphorylation	0.1
C5	PD 0325901	MEK1, MEK2	Phosphorylation	0.01
D5	PD 0325901	MEK1, MEK2	Phosphorylation	0.001
A6	Temsirolimus	mTOR	Others	1
B6	Temsirolimus	mTOR	Others	0.1
C6	Temsirolimus	mTOR	Others	0.01
D6	Temsirolimus	mTOR	Others	0.001
A7	Etoposide	Topo II	Apoptosis/Cell Cycle	10
B7	Etoposide	Topo II	Apoptosis/Cell Cycle	1
C7	Etoposide	Topo II	Apoptosis/Cell Cycle	0.1
D7	Etoposide	Topo II	Apoptosis/Cell Cycle	0.01
A8	Nocodazole	Microtubule	Cytoskeleton and ECM	10
B8	Nocodazole	Microtubule	Cytoskeleton and ECM	1
C8	Nocodazole	Microtubule	Cytoskeleton and ECM	0.1
D8	Nocodazole	Microtubule	Cytoskeleton and ECM	0.01
A9	Auranofin	5-lipoxygenase, TrxR, IKB	Phosphorylation	10
B9	Auranofin	5-lipoxygenase, TrxR, IKB	Phosphorylation	1
C9	Auranofin	5-lipoxygenase, TrxR, IKB	Phosphorylation	0.1
D9	Auranofin	5-lipoxygenase, TrxR, IKB	Phosphorylation	0.01
A10	CID 11210285 hydrochloride	Wnt	Others	10
B10	CID 11210285 hydrochloride	Wnt	Others	1
C10	CID 11210285 hydrochloride	Wnt	Others	0.1
D10	CID 11210285 hydrochloride	Wnt	Others	0.01
A11	Droxinostat	HDAC3, HDAC6, HDAC8	Epigenetic	10
B11	Droxinostat	HDAC3, HDAC6, HDAC8	Epigenetic	1
C11	Droxinostat	HDAC3, HDAC6, HDAC8	Epigenetic	0.1
D11	Droxinostat	HDAC3, HDAC6, HDAC8	Epigenetic	0.01
A12	CUDC 101	HDAC, EGFR, HER2	Phosphorylation	10
B12	CUDC 101	HDAC, EGFR, HER2	Phosphorylation	1
C12	CUDC 101	HDAC, EGFR, HER2	Phosphorylation	0.1
D12	CUDC 101	HDAC, EGFR, HER2	Phosphorylation	0.01
E1	3-Deazaneplanocin A hydrochloride	EZH2, SETDB1	Epigenetic	10
F1	3-Deazaneplanocin A hydrochloride	EZH2, SETDB1	Epigenetic	1
G1	3-Deazaneplanocin A hydrochloride	EZH2, SETDB1	Epigenetic	0.1
H1	3-Deazaneplanocin A hydrochloride	EZH2, SETDB1	Epigenetic	0.01
E2	GSK343	EZH2	Epigenetic	10
F2	GSK343	EZH2	Epigenetic	1
G2	GSK343	EZH2	Epigenetic	0.1
H2	GSK343	EZH2	Epigenetic	0.01
E3	JIB-04	LSD1 (KDM1A), Jumonji demethylases	Epigenetic	10
F3	JIB-04	LSD1 (KDM1A), Jumonji demethylases	Epigenetic	1
G3	JIB-04	LSD1 (KDM1A), Jumonji demethylases	Epigenetic	0.1
H3	JIB-04	LSD1 (KDM1A), Jumonji demethylases	Epigenetic	0.01
E4	OG-L002 hydrochloride	LSD1 (KDM1A)	Epigenetic	10
F4	OG-L002 hydrochloride	LSD1 (KDM1A)	Epigenetic	1
G4	OG-L002 hydrochloride	LSD1 (KDM1A)	Epigenetic	0.1
H4	OG-L002 hydrochloride	LSD1 (KDM1A)	Epigenetic	0.01
E5	PBIT	JARID1B (KDM5B)	Epigenetic	10
F5	PBIT	JARID1B (KDM5B)	Epigenetic	1
G5	PBIT	JARID1B (KDM5B)	Epigenetic	0.1
H5	PBIT	JARID1B (KDM5B)	Epigenetic	0.01
E6	5-azacytidine	DNA methyltransferase	Epigenetic	10
F6	5-azacytidine	DNA methyltransferase	Epigenetic	1
G6	5-azacytidine	DNA methyltransferase	Epigenetic	0.1
H6	5-azacytidine	DNA methyltransferase	Epigenetic	0.01
E7	BIX 01294 trihydrochloride hydrate	HMT	Epigenetic	10
F7	BIX 01294 trihydrochloride hydrate	HMT	Epigenetic	1
G7	BIX 01294 trihydrochloride hydrate	HMT	Epigenetic	0.1
H7	BIX 01294 trihydrochloride hydrate	HMT	Epigenetic	0.01
E8	UNC1215	L3MBTL3	Epigenetic	10
F8	UNC1215	L3MBTL3	Epigenetic	1
G8	UNC1215	L3MBTL3	Epigenetic	0.1
H8	UNC1215	L3MBTL3	Epigenetic	0.01
E9	UNC0638 hydrate	G9A (EHMT2)	Epigenetic	10
F9	UNC0638 hydrate	G9A (EHMT2)	Epigenetic	1
G9	UNC0638 hydrate	G9A (EHMT2)	Epigenetic	0.1
H9	UNC0638 hydrate	G9A (EHMT2)	Epigenetic	0.01
E10	(+)-JQ1	BET (BRD4)	Epigenetic	10
F10	(+)-JQ1	BET (BRD4)	Epigenetic	1
G10	(+)-JQ1	BET (BRD4)	Epigenetic	0.1
H10	(+)-JQ1	BET (BRD4)	Epigenetic	0.01
E11	GSK1210151A	BET	Epigenetic	10
F11	GSK1210151A	BET	Epigenetic	1
G11	GSK1210151A	BET	Epigenetic	0.1
H11	GSK1210151A	BET	Epigenetic	0.01
E12	GSK2801	BAZ2B (bromodomain containing protein)	Epigenetic	10
F12	GSK2801	BAZ2B (bromodomain containing protein)	Epigenetic	1
G12	GSK2801	BAZ2B (bromodomain containing protein)	Epigenetic	0.1
H12	GSK2801	BAZ2B (bromodomain containing protein)	Epigenetic	0.01

## Sheet: Sup Table S1B
Supplementary Table S1 Chemical compounds used for transcriptome and epigenome perturbation
(B) 95 compounds for the dataset 2
Well number	Name	Target	Category	Concentration (μM)
A1	DMSO		Control	0.001
A2	JIB-04	LSD1 (KDM1A), Jumonji demethylases	Epigenetic	0.201511
A3	5-azacytidine	DNA methyltransferase	Epigenetic	10
A4	PF-431396 hydrate	PYK2, FAK	Phosphorylation	2.20007
A5	Temsirolimus	mTOR	Others	0.482732
A6	PF-429242 dihydrochloride	SREBP site 1 protease	Others	2.6815
A7	IC 261	CK-1delta/epsilon	Phosphorylation	0.507719
A8	Vinblastine sulfate salt	Microtubule	Cytoskeleton and ECM	0.00684455
A9	Paclitaxel	Microtubule	Cytoskeleton and ECM	0.014556
A10	AMG-073 HCl (Cinacalcet hydrochloride)	Calcium-sensing receptor	Others	2
A11	Ticagrelor	P2Y12 receptor	Others	2
A12	Levosimendan	PDE3/4	Others	2
B1	UNC0638 hydrate	G9A (EHMT2)	Epigenetic	2.20631
B2	CUDC 101	HDAC, EGFR, HER2	Phosphorylation	0.817425
B3	Bosutinib	Src, Abl	Phosphorylation	2.10736
B4	Cantharidic Acid		Phosphorylation	3.46195
B5	GW2974	EGFR/ErbB-2	Phosphorylation	3.92161
B6	Nocodazole	Microtubule	Cytoskeleton and ECM	0.0865017
B7	Auranofin	5-lipoxygenase, TrxR, IKB	Phosphorylation	1.04501
B8	5HPP-33	Microtubule	Cytoskeleton and ECM	6.91002
B9	Afatinib (BIBW2992)	EGFR, HER2	Phosphorylation	1.02348
B10	2-Methoxyestradiol	Anti-angiogenesis	Others	1.09742
B11	Deoxyarbutin	Tyrosinase inhibitor	Others	2
B12	Rosiglitazone Hydrochloride	PPARγ	Others	2
C1	GSK343	EZH2	Epigenetic	7.99995
C2	OG-L002 hydrochloride	LSD1 (KDM1A)	Epigenetic	10
C3	10058-F4	c-Myc	Apoptosis/Cell Cycle	10
C4	Droxinostat	HDAC3, HDAC6, HDAC8	Epigenetic	10
C5	Sunitinib malate	VEGF-R1, VEGF-R2, VEGF-R3, PDGF-Ra, PDGF-R, KIT, FLT3, CSF-1R, RET	Phosphorylation	2.42433
C6	Lometrexol hydrate	GARFTase	Apoptosis/Cell Cycle	0.0355173
C7	Stattic	STAT3	Others	1.45915
C8	IPA-3	Pak1	Phosphorylation	8.9257
C9	Bleomycin sulfate		Others	0.42941
C10	Mebendazole	anthelmintic	Others	0.408109
C11	Dorzolamide hydrochloride	Carbonic anhydrase II/IV/IX inhibitor	Others	2
C12	Pemetrexed disodium	Thymidylate synthase	Apoptosis/Cell Cycle	0.248326
D1	(+)-JQ1	BET (BRD4)	Epigenetic	0.887988
D2	Crizotinib	c-Met, ALK	Phosphorylation	2.50614
D3	Sandoz 58-035	Acyl-CoA:cholesterol acyltransferase (ACAT) inhibitor	Apoptosis/Cell Cycle	10
D4	(S)-(+)-Camptothecin	TopoI	Apoptosis/Cell Cycle	0.405292
D5	5-Fluorouracil	Thymidylate synthetase	Apoptosis/Cell Cycle	5.74448
D6	Mevastatin		Others	8.96529
D7	PD-166285 hydrate	Src, FGFR	Phosphorylation	0.417771
D8	CP-31398 dihydrochloride hydrate	p53	Apoptosis/Cell Cycle	3.35217
D9	Vemurafenib		Phosphorylation	2
D10	Etretinate	Retinoic acid receptor (RAR)	Others	2
D11	Dipyridamole	ENT1	Others	2
D12	Tofacitinib citrate (CP-690550 citrate)	JAK3	Phosphorylation	2
E1	GSK2801	BAZ2B (bromodomain containing protein)	Epigenetic	10
E2	Gefitinib	EGFR	Phosphorylation	3.88459
E3	4-Amino-1,8-naphthalimide		Apoptosis/Cell Cycle	10
E4	2,3-Dimethoxy-1,4-naphthoquinone	Redox cycling agent	Cell Stress	2.55119
E5	CID2858522	NF-kB	Others	9.50799
E6	ZM 39923 hydrochloride	JAK3	Phosphorylation	5.02162
E7	Rotenone	Mitochondria	Cell Stress	0.157876
E8	Bisacodyl		Others	1.07584
E9	Vorinostat		Epigenetic	0.951085
E10	Bumetanide	Na-K-Cl cotransporter	Others	2
E11	Benidipine hydrochloride	Voltage-gated L-type calcium channel	Others	2
E12	Vinorelbine Tartrate		Cytoskeleton and ECM	0.00433116
F1	UNC1215	L3MBTL3	Epigenetic	10
F2	Erlotinib	EGFR	Phosphorylation	2.46223
F3	(±)-AMT hydrochloride	iNOS	Others	10
F4	PD 169316	p38 MAP kinase	Phosphorylation	3.07178
F5	Idarubicin	Antineoplastic	Others	0.258134
F6	CID 11210285 hydrochloride	Wnt	Others	0.140577
F7	BIX 01294 trihydrochloride hydrate	HMT	Epigenetic	1.9382
F8	Orlistat		Others	2
F9	Docetaxel		Cytoskeleton and ECM	0.00552547
F10	Sildenafil citrate	PDE5	Others	2
F11	Lornoxicam (Xefo)	COX 1/2	Others	2
F12	Benserazide hydrochloride	Aromatic-L-amino-acid decarboxylase	Others	2
G1	PBIT	JARID1B (KDM5B)	Epigenetic	10
G2	Vandetanib	VEGFR, EGFR, RET	Phosphorylation	1.92257
G3	PHA 767491 hydrochloride	cdc7/cdk9	Phosphorylation	2.60446
G4	Etoposide	Topo II	Apoptosis/Cell Cycle	1.43995
G5	JFD00244	SIRT	Others	4.09428
G6	Podophyllotoxin	Microtubule	Cytoskeleton and ECM	0.0370128
G7	Tamoxifen citrate	PKC	Phosphorylation	6.49543
G8	Amlexanox	TBK1, IKKε	Others	2
G9	Lenalidomide	TNF-alpha	Others	2
G10	Zileuton	5-lipoxygenase	Others	2
G11	TAME	APC	Others	2
G12	Quinacrine dihydrochloride hydrate	MAO	Others	1.93528
H1	3-Deazaneplanocin A hydrochloride	EZH2, SETDB1	Epigenetic	1.34502
H2	PD 0325901	MEK1, MEK2	Phosphorylation	0.665017
H3	Gemcitabine hydrochloride		Apoptosis/Cell Cycle	0.203928
H4	GSK1210151A	BET	Epigenetic	2.03482
H5	SB-525334	Activin receptor-like kinase (ALK5)/type I TGF-receptor kinase	Phosphorylation	7.34017
H6	PD173952	Src	Phosphorylation	0.802304
H7	U-74389G maleate	Free radical lipid peroxidation	Cell Stress	7.22706
H8	Etanidazole	Glutathione S-transferase	Others	2
H9	Vismodegib (GDC-0449)	Hedgehog inhibitor	Others	2
H10	Nifuroxazide	JAK/STAT signaling	Phosphorylation	2
H11	DAPT (GSI-IX)	γ-Secretase, Notch signalling	Others	2
H12	Amiloride hydrochloride dihydrate	ENaC	Others	2

## Sheet: Sup Table S2
Supplementary Table S2 Chemical compounds used for cell viability tests
Well number	Name	Target	Category	IC50 (μM)
				H1299	RERF-LC-OK	PC-9	H1975	A549	LC2ad	II-18	PC-7	A427	ABC-1	RERF-LC-MS	VMRC-LCD	PC-3	PC-14	RERF-LC-Ad1	RERF-LC-Ad2	H1650	H322	H1703	RERF-LC-KJ	H2126	H1437	H1819	H2228	H1648	H2347
F14	(-)-Naproxen sodium	COX	Lipid Signaling	10	10	10	10	10	10	10	10	10	10	10	10	10	10	10	10	10	10	10	10	10	10	10	10	10	10
H17	(-)-Perillic acid	p21 Ras	Others	10	10	10	10	10	10	10	10	10	10	10	10	10	10	10	10	10	10	10	10	10	10	10	10	10	10
P12	(-)-Tetramisole hydrochloride		Phosphorylation	10	10	10	10	10	10	10	10	10	10	10	10	10	10	10	10	10	10	10	10	10	10	10	10	10	10
K19	(+-)-alpha-Lipoic Acid	Pyruvate dehydrogenase	Cell Stress	10	10	10	10	10	10	10	10	10	10	10	10	10	10	10	10	10	10	10	10	10	10	10	10	10	10
C4	(+-)-AMT hydrochloride	iNOS	Others	10	10	10	10	10	10	10	10	10	10	10	10	10	10	10	10	10	10	10	10	10	10	10	10	10	10
E22	(+)-JQ1	BET (BRD4)	Gene Regulation	0.132361	1.22487	1.47797	0.437416	0.662808	10	0.31681	0.292106	2.26144	10	0.91848	0.563915	0.857495	0.661541	2.5237	10	2.1244	1.36686	2.0611	2.42737	1.07968	0.9955	0.32137	10	0.844418	0.714849
K20	(+-)-Taxifolin	Antioxidant	Cell Stress	10	10	10	10	10	10	10	10	10	10	10	10	10	10	10	10	10	10	10	10	10	10	10	10	10	3.40451
P17	(+-)-threo-1-Phenyl-2-decanoylamino-3-morpholino-1-propanol hydrochloride	Glucosylceramide synthase	Lipid Signaling	10	10	10	10	10	10	10	10	10	10	10	10	10	10	10	10	10	10	10	10	10	10	10	10	10	10
C8	(S)-(+)-Camptothecin	TopoI	Apoptosis/Cell Cycle	0.353512	1.06193	0.999551	0.46547	0.343105	0.0915632	0.0616915	0.93507	0.274733	0.178013	0.22388	1.74664	0.181229	0.199841	0.407642	1.30778	0.277451	0.74085	0.228664	1.10567	0.402943	0.491755	1.48446	0.522127	0.329219	0.75523
M12	1-(5-Isoquinolinylsulfonyl)-2-methylpiperazine dihydrochloride	PKA / PKC	Phosphorylation	1.80351	5.18412	10	10	10	10	10	7.49032	6.90097	10	10	10	3.4678	4.23535	3.51672	2.52298	6.94519	7.81089	6.85734	10	10	10	10	10	10	10
D8	1,4-Dideoxy-1,4-imino-D-arabinitol	Glycogen phosphorylase	Phosphorylation	10	10	10	10	10	10	10	10	10	10	10	10	10	10	10	10	10	10	10	10	10	10	10	10	10	10
J12	1,5-Isoquinolinediol	PARS	Apoptosis/Cell Cycle	10	10	10	10	10	10	10	10	10	10	10	10	10	10	10	10	10	10	10	10	10	10	10	10	10	10
J3	10058-F4	c-Myc	Apoptosis/Cell Cycle	10	10	10	10	10	10	10	10	10	10	10	10	10	10	10	10	10	10	10	10	10	10	10	10	10	10
N18	13-cis-retinoic acid	RAR-alpha, beta	Gene Regulation	10	10	10	10	10	10	10	10	10	10	10	10	10	10	10	10	10	10	10	10	10	10	10	10	10	10
F4	2-(Methylthio)adenosine 5'-diphosphate trisodium salt hydrate	P2	Others	10	10	10	10	10	10	10	10	10	10	10	10	10	10	10	10	10	10	10	10	10	10	10	10	10	10
J8	2,3-Butanedione	Myosin ATPase	Cytoskeleton and ECM	10	10	10	10	10	10	10	10	10	10	10	10	10	10	10	10	10	10	10	10	10	10	10	10	10	10
O8	2,3-Dimethoxy-1,4-naphthoquinone		Cell Stress	2.01674	2.16703	3.43601	1.38781	10	5.02367	6.42231	2.58274	2.6572	1.44062	1.56609	5.89154	2.10385	2.65838	0.829887	2.55119	1.94735	2.33103	1.75169	5.81032	2.28535	3.51153	1.33204	6.49259	3.07538	2.62484
D9	2,4-Diamino-6-pyrimidinone	GTP cyclohydrolase I	Phosphorylation	10	10	10	10	10	10	10	10	10	10	10	10	10	10	10	10	10	10	10	10	10	10	10	10	10	10
B8	2-Chloro-2-deoxy-D-glucose	Glucose	Others	10	10	10	10	10	10	10	10	10	10	10	10	10	10	10	10	10	10	10	10	10	10	10	10	10	10
I22	3-Deazaneplanocin A hydrochloride	EZH2, SETDB1	Gene Regulation	0.407167	7.15428	0.454502	0.657123	0.04583	10	8.08368	1.70702	3.70047	10	1.00466	1.1432	10	0.165622	10	9.3037	10	0.360898	10	6.43911	1.54684	0.105532	10	10	1.66626	2.13405
E15	3-Nitropropionic acid		Cell Stress	10	10	10	10	10	10	10	10	10	10	10	10	10	10	10	10	10	10	10	10	10	10	10	10	10	10
N3	4-Amino-1,8-naphthalimide	PARP	Apoptosis/Cell Cycle	10	10	10	10	10	10	10	10	10	10	10	10	10	10	10	10	10	10	10	10	10	10	10	10	10	10
H13	4-Methylpyrazole hydrochloride	Alcohol dehydrogenase	Others	10	10	10	10	10	10	10	10	10	10	10	10	10	10	10	10	10	10	10	10	10	10	10	10	10	10
G3	5-azacytidine	DNA methyltransferase	DNA Metabolism/DNA Repair	10	10	10	10	10	10	10	10	10	10	10	10	10	10	10	10	10	10	10	10	10	10	10	10	10	10
E6	5-Bromo-2'-deoxyuridine		DNA Metabolism/DNA Repair	10	10	10	10	10	10	10	10	10	10	10	10	10	10	10	10	10	10	10	10	10	10	10	10	10	10
B11	5-fluoro-5'-deoxyuridine		DNA Metabolism/DNA Repair	10	10	10	10	10	10	10	10	10	10	10	10	10	10	10	10	10	10	10	10	10	10	10	10	10	10
A11	5-Fluorouracil	Thymidylate synthetase	Apoptosis/Cell Cycle	2.02018	10	10	10	4.20765	10	9.94962	10	10	10	6.57091	10	10	10	10	10	9.18789	10	10	10	10	4.91805	10	10	10	10
J21	5HPP-33	microtubules	Cytoskeleton and ECM	8.11922	4.21888	4.32624	10	9.33605	10	6.45744	10	6.91002	5.94567	7.43954	2.94802	5.34345	6.19694	10	10	10	9.00562	8.13555	7.84455	10	9.7781	10	10	10	10
M9	5'-N-Ethylcarboxamidoadenosine	A1/A2	Others	10	10	10	10	10	10	10	10	10	10	10	10	10	10	10	10	10	10	10	10	10	10	10	10	10	10
F17	6(5H)-Phenanthridinone	PARP	Gene Regulation	10	10	10	10	10	10	10	10	10	10	10	10	10	10	10	10	10	10	10	10	10	10	10	10	10	10
N15	6-Nitroso-1,2-benzopyrone	PARP	Gene Regulation	10	10	10	10	10	10	10	10	10	10	10	10	10	10	10	10	10	10	10	10	10	10	10	10	10	10
L9	7,7-Dimethyl-(5Z,8Z)-eicosadienoic acid	PLA2 / Lipoxygenase	Lipid Signaling	10	10	10	10	10	10	10	10	10	10	10	10	10	10	10	10	10	10	10	10	10	10	10	10	10	10
K18	7,8-Dihydroxyflavone hydrate	TrkB	Hormone	10	10	10	10	10	10	8.82796	10	10	10	10	10	10	10	10	10	10	10	10	10	10	10	10	10	10	10
I9	7-Cyclopentyl-5-(4-phenoxy)phenyl-7H-pyrrolo[2,3-d]pyrimidin-4-ylamine	Ick	Phosphorylation	9.42262	10	9.74542	10	10	2.57327	3.35282	10	4.13128	10	10	10	10	10	10	10	10	10	7.88638	10	10	10	10	10	10	10
N17	A3 hydrochloride	Casein kinase	Phosphorylation	10	10	10	10	10	10	10	10	10	10	10	10	10	10	10	10	10	10	10	10	10	10	10	10	10	10
E3	AA-861	5-lipoxygenase	Lipid Signaling	10	10	10	10	10	10	10	10	10	10	10	10	10	10	4.29899	10	10	10	10	10	10	10	10	10	10	10
P4	AB-MECA	A3	Others	10	10	10	10	10	10	10	10	10	10	10	10	10	10	10	10	10	10	10	10	10	10	10	10	10	10
G21	AC-55649	RARbeta2	Gene Regulation	10	10	10	10	10	10	10	10	10	10	10	10	10	10	10	10	10	10	10	10	10	10	10	10	10	10
O9	AC-93253 iodide	RAR(a)	Hormone	0.279585	0.457936	0.0974684	0.528833	0.258745	1.00106	0.808916	0.221495	0.128445	0.550904	0.193293	0.342924	0.708031	0.367975	0.453746	0.50584	0.243044	0.769478	0.46055	0.496871	0.821642	0.446064	1.00221	0.465935	0.586898	0.980144
H3	Acetylsalicylic acid	COX-3 > COX-1 > COX-2	Lipid Signaling	10	10	10	10	10	10	10	10	10	10	10	10	10	10	10	10	10	10	10	10	10	10	10	10	10	10
G19	AGK2	SIRT2	Gene Regulation	10	10	10	10	10	10	10	10	10	10	10	10	10	10	10	10	10	10	10	10	10	10	10	10	10	10
H4	Allopurinol	Xanthine oxidase	Cell Stress	10	10	10	10	10	10	10	10	10	10	10	10	10	10	10	10	10	10	10	10	10	10	10	10	10	10
B4	Altretamine		DNA Metabolism/DNA Repair	10	10	10	10	10	10	10	10	10	10	10	10	10	10	10	10	10	10	10	10	10	10	10	10	10	10
F3	Amifostine	Cytoprotectant	Cell Stress	10	10	10	10	10	10	10	10	10	10	10	10	10	10	10	10	10	10	10	10	10	10	10	10	10	10
A5	Amsacrine hydrochloride	TopoII	DNA Metabolism/DNA Repair	0.682026	0.971553	4.62189	4.33721	0.667714	4.98593	1.01022	4.29134	1.38854	0.794038	0.542039	5.2585	0.999967	3.6218	10	5.09162	5.01623	10	0.971146	10	10	2.41696	8.60817	10	1.57274	4.27065
N4	Ancitabine hydrochloride		DNA Metabolism/DNA Repair	0.0768306	10	1.33116	10	0.154443	10	0.767284	4.56688	0.0819768	0.359197	1.01516	10	4.31074	1.36247	10	10	10	10	1.26879	10	10	10	10	10	10	10
O3	Apigenin		Apoptosis/Cell Cycle	10	10	10	10	10	10	10	10	10	10	10	10	10	10	10	10	10	10	10	10	10	10	10	10	10	10
B21	Ara-G hydrate		Apoptosis/Cell Cycle	10	10	10	10	10	10	10	10	10	10	10	10	10	10	10	10	10	10	10	10	10	10	10	10	10	10
B5	AS-252424	PI3Kgamma	Phosphorylation	10	10	10	10	10	10	10	10	10	10	10	10	10	10	10	10	10	10	10	10	10	10	10	10	10	10
P16	AS605240	PI3K	Phosphorylation	10	10	10	10	10	10	10	10	10	10	10	10	10	10	10	10	10	10	10	10	10	10	10	10	10	10
A4	Atorvastatin calcium salt trihydrate	HMG-CoA reductase	Lipid Signaling	10	10	10	10	10	10	10	10	10	2.21288	10	10	10	10	10	10	10	10	10	10	10	10	8.85006	10	10	10
A18	Auranofin		Phosphorylation	0.194984	0.752933	1.55859	0.953419	2.11745	1.96944	1.39575	0.236753	0.206027	0.440461	1.38243	1.46054	0.152642	0.426041	0.871457	0.496318	1.09957	1.76996	0.721072	1.36052	0.990451	1.68863	0.315254	5.94896	2.61171	1.48368
F19	Auraptene	ACAT	Others	10	10	10	10	10	10	10	10	10	10	10	10	10	10	10	10	10	10	10	10	10	10	10	10	10	10
L3	Aurintricarboxylic acid	TopoII	Apoptosis/Cell Cycle	10	10	10	10	10	10	10	10	10	10	10	10	10	10	10	10	10	10	10	10	10	10	10	10	10	10
N12	Aurothioglucose	rac1	Phosphorylation	10	10	10	10	10	10	10	10	10	10	10	10	10	10	10	10	10	10	10	10	10	10	10	10	10	10
K3	Azelaic acid		DNA Metabolism/DNA Repair	10	10	10	10	10	10	10	10	10	10	10	10	10	10	10	10	10	10	10	10	10	10	10	10	10	10
K17	Bay 11-7082	IKB-alpha	Phosphorylation	3.12564	6.78783	9.16353	5.48547	10	10	2.83572	10	4.10002	2.22838	5.772	8.97844	4.10559	4.07703	2.91836	3.43776	6.33934	10	10	4.73983	2.77237	3.07686	6.52136	6.97894	5.13309	6.46302
K5	Bay 11-7085	IkB-alpha	Apoptosis/Cell Cycle	10	10	10	10	10	10	10	10	10	10	10	10	10	10	10	10	10	10	10	10	7.82593	10	7.58087	10	10	5.90254
P19	BAY 61-3606 hydrochloride hydrate	Tyrosine kinase	Phosphorylation	1.91541	6.84479	10	9.37777	9.54846	10	1.60068	10	2.01047	6.16489	9.00908	10	2.19143	10	10	9.53997	10	10	7.53346	10	10	10	10	10	10	9.41435
C12	Bendamustine hydrochloride		Apoptosis/Cell Cycle	10	10	10	10	10	10	10	10	10	10	10	10	10	10	10	10	10	10	10	10	10	10	10	10	10	10
C5	Benzamide	PARS	Apoptosis/Cell Cycle	10	10	10	10	10	10	10	10	10	10	10	10	10	10	10	10	10	10	10	10	10	10	10	10	10	10
D10	beta-Estradiol	Estrogen	Hormone	10	10	10	10	10	10	10	10	10	10	10	10	10	10	10	10	10	10	10	10	10	10	10	10	10	10
F13	beta-Lapachone		Apoptosis/Cell Cycle	0.425241	1.04551	1.16622	1.72525	1.10388	3.219	2.08441	1.4861	1.32107	1.06994	1.19146	2.05229	1.62234	0.770603	0.369517	0.62397	1.50898	2.07178	0.888141	2.04562	1.73428	1.31659	0.520884	3.44826	6.47846	1.77947
F6	Betamethasone	Glucocorticoid	Hormone	10	10	10	10	10	10	10	10	10	10	10	10	10	10	10	10	10	10	10	10	10	10	10	10	10	10
L10	Bexarotene	RXR	Gene Regulation	10	10	10	10	10	10	10	10	10	10	10	10	10	10	10	10	10	10	10	10	10	10	10	10	10	10
C10	Bezafibrate	PPAR	Gene Regulation	10	10	10	10	10	10	10	10	10	10	10	10	10	10	10	10	10	10	10	10	10	10	10	10	10	10
M17	Bicalutamide (CDX)	AR	Gene Regulation	10	10	10	10	10	10	10	10	10	10	10	10	10	10	10	10	10	10	10	10	10	10	10	10	10	10
B14	BIO	GSK-3alpha/beta	Phosphorylation	3.26636	4.04872	2.73862	5.51899	8.59583	1.13528	0.892828	10	6.90632	5.18212	1.91964	8.12426	9.782	9.58523	9.19734	4.38429	3.13499	3.52678	8.87865	6.37757	2.61208	3.2587	3.48686	8.11786	3.41682	7.62305
J19	BIX 01294 trihydrochloride hydrate	HMT	Gene Regulation	1.27072	1.31192	0.869536	2.91942	1.93849	1.98519	1.50347	1.98172	0.490633	1.97297	1.12055	1.52572	1.41308	2.1854	6.36992	2.16907	2.01896	1.76183	1.86362	5.91233	1.9863	1.89281	2.32748	4.75895	1.70214	1.93791
E21	BMS-299897	alpha-secretase	Others	10	10	10	10	10	10	10	10	10	10	10	10	10	10	10	10	10	10	10	10	10	10	10	10	10	10
I3	Bosutinib	Src/Abl	Phosphorylation	1.74214	1.81445	0.386378	1.76006	2.24776	3.85512	0.929173	2.68361	1.36676	1.20472	1.49779	2.53463	4.02712	1.92501	5.47834	2.10736	2.30117	1.4193	4.08256	10	1.40453	7.90392	2.31888	6.38111	2.10834	2.03103
J9	BPTES	GLS1	Cell Stress	6.60979	10	10	10	10	10	10	10	10	10	10	10	10	10	10	10	10	10	10	10	10	10	10	10	10	10
D5	Brefeldin A from Penicillium brefeldianum	Golgi apparatus	Cytoskeleton and ECM	0.0238391	0.0311482	0.067355	0.105013	0.0614643	0.144373	0.017244	0.166181	0.0263366	0.0704061	0.0746755	0.256206	0.0327008	0.105294	0.0780791	0.0708374	0.0884955	0.0684947	0.155781	0.0657183	0.0722493	0.0367549	0.0736044	0.067749	0.0393672	0.200887
J4	Brequinar sodium salt hydrate	DHODH	Gene Regulation	1.23688	10	10	10	1.41306	10	10	1.1332	10	10	10	10	0.888576	1.01962	10	10	3.44733	1.23811	1.10867	10	10	2.07542	10	2.12604	2.04709	0.804009
O20	Brinzolamide	anydrase II	Others	10	10	10	10	10	10	10	10	10	10	10	10	10	10	10	10	10	10	10	10	10	10	10	10	10	10
N5	BTO-1	Plk	Phosphorylation	5.38773	2.53687	10	10	10	10	10	10	10	10	10	10	5.43294	6.02325	6.14934	6.37812	2.86722	10	10	10	10	10	4.28174	10	10	10
B6	BWB70C	5-lipoxygenase	Lipid Signaling	10	10	10	10	10	10	10	10	10	10	10	10	10	10	10	10	10	10	10	10	10	10	10	10	10	10
B7	Caffeic acid phenethyl ester	NFkB	Apoptosis/Cell Cycle	10	10	10	10	10	10	10	10	1.14541	7.34969	10	10	10	10	10	10	10	10	10	10	10	10	10	10	10	10
C7	Calmidazolium chloride	Ca2+ATPase	Others	5.56611	1.98051	2.03458	3.62422	3.37787	5.92135	6.746	2.37995	0.819029	1.74557	1.66898	2.81796	2.33981	2.0282	2.39071	1.70579	2.09577	2.00317	1.75992	1.85899	2.27955	1.37003	3.15629	3.44387	2.07033	4.92907
H8	Cambinol	SIRT1/2	Gene Regulation	10	10	10	10	10	10	10	10	10	10	10	10	10	10	10	10	10	10	10	10	10	10	10	10	10	10
N7	Cantharidic Acid	PP1 / PP2A	Phosphorylation	2.86105	3.65946	2.01019	3.46195	7.18824	1.31342	2.67731	8.12837	7.41296	5.87618	4.98911	10	1.78778	9.73627	2.8291	2.53107	1.77456	1.99071	4.84722	1.62616	2.14554	6.88352	5.87357	4.15653	5.462	1.96996
O6	Cantharidin	PP2A	Phosphorylation	5.21208	1.90907	2.2972	5.04205	4.42876	1.56207	2.5238	4.1652	4.11294	4.3383	5.21497	10	2.27987	9.9208	2.47584	2.19809	2.54074	5.14005	3.93964	1.27986	5.05224	7.12209	1.74722	2.22179	5.63705	2.03432
K12	Capecitabine		Gene Regulation	10	10	10	10	10	10	10	10	10	10	10	10	10	10	10	10	10	10	10	10	10	10	10	10	10	10
I6	Carboplatin		DNA Metabolism/DNA Repair	10	10	10	10	10	10	10	10	10	10	10	10	10	10	10	10	10	10	10	10	10	10	10	10	10	10
M18	Carmofur		Apoptosis/Cell Cycle	3.29496	10	10	10	5.16394	10	10	10	10	10	9.97503	10	10	10	10	10	10	10	10	10	10	10	10	10	10	10
M5	Carmustine		DNA Metabolism/DNA Repair	10	10	10	10	10	10	10	10	10	10	10	10	10	10	10	10	10	10	10	10	10	10	10	10	10	10
A6	CB 1954		DNA Metabolism/DNA Repair	10	10	10	10	10	10	0.948165	10	10	10	10	10	10	10	10	10	10	10	10	10	10	10	10	10	10	10
C21	CCT007093	PPM1D	Apoptosis/Cell Cycle	10	10	10	10	10	10	10	10	10	10	10	10	10	10	10	10	10	10	10	10	10	10	10	10	10	10
E20	cDPCP	DNA-N7 of guanosine	Apoptosis/Cell Cycle	10	10	10	10	10	10	10	10	10	10	10	10	10	10	10	10	10	10	10	10	10	10	10	10	10	10
A9	Celecoxib	COX-2	Lipid Signaling	10	10	10	10	10	10	10	10	10	10	10	10	10	10	10	10	10	10	10	10	10	10	10	10	10	10
H7	Chloroquine diphosphate	DNA	DNA Metabolism/DNA Repair	10	10	10	10	10	10	10	10	10	10	10	10	10	10	10	10	10	10	10	10	10	10	10	10	10	10
C16	CID 11210285 hydrochloride	Wnt	Gene Regulation	0.0830922	0.120292	0.101643	0.693988	0.13269	10	0.23103	0.243784	10	0.135166	0.154244	0.247987	0.054075	0.0993443	10	10	10	0.207504	0.140577	10	10	10	10	10	0.316788	10
I11	CID2858522	NF-kB	Gene Regulation	10	10	2.29155	10	10	10	10	10	10	10	10	10	10	10	10	10	10	10	10	10	9.53272	10	9.50799	10	10	10
E5	Ciprofibrate	PPAR-alpha	Gene Regulation	10	10	10	10	10	10	10	10	10	10	10	10	10	10	10	10	10	10	10	10	10	10	10	10	10	10
I16	Cisplatin		DNA Metabolism/DNA Repair	10	10	10	10	10	10	10	10	10	10	10	10	10	10	10	10	10	10	10	10	10	10	10	10	10	10
N8	Clodronic acid	MMP1 / collagenase	Cytoskeleton and ECM	10	10	10	10	10	10	10	10	10	10	10	10	10	10	10	10	10	10	10	10	10	10	10	10	10	10
K7	Clofibrate	Lipoprotein lipase	Lipid Signaling	10	10	10	10	10	10	10	10	10	10	10	10	10	10	10	10	10	10	10	10	10	10	10	10	10	10
L7	Colchicine	Tubulin	Cytoskeleton and ECM	0.0268048	0.0122876	0.0162268	0.0192377	0.0399839	10	0.0240483	0.0197831	10	0.0147105	0.02409	0.0328679	0.0117762	0.0106388	10	10	10	0.0220664	0.00924335	10	10	10	0.271978	10	10	10
K6	Cortisone	Corticosteroid	Hormone	10	10	10	10	10	10	10	10	10	10	10	10	10	10	10	10	10	10	10	10	10	10	10	10	10	10
H5	CP-100356 monohydrochloride	MDR1 (P-Gp)	Others	4.4679	4.76203	2.41748	10	7.82479	10	2.88089	10	1.86791	2.93195	1.77702	3.92619	7.76939	7.96804	10	2.94068	4.97528	2.9573	2.2691	9.45402	8.51323	5.49456	6.32259	10	10	2.30968
A14	CP-101537	MMP	Cytoskeleton and ECM	10	10	10	10	10	10	10	10	10	10	10	10	10	10	10	10	10	10	10	10	10	10	10	10	10	10
A22	CP-31398 dihydrochloride hydrate	p53	Apoptosis/Cell Cycle	5.22722	2.06429	2.54654	4.3476	10	10	6.65592	2.66787	1.40145	2.25815	2.63689	3.11709	5.71523	3.31443	1.63645	3.57545	2.42712	7.47567	2.36285	8.32715	2.98053	3.3899	3.96802	3.61644	7.87441	9.88327
O18	CP-335963	aurora 2, PDGF	Phosphorylation	10	10	10	10	10	10	10	10	10	10	10	10	10	10	10	10	10	10	10	10	10	10	10	10	10	10
J18	CP-346086 dihydrate	triglyceride transfer protein	Lipid Signaling	10	10	10	10	10	10	10	10	10	10	10	10	10	10	10	10	10	10	10	10	10	10	10	10	10	10
G8	CP-91149	glycogen phosphorylase	Phosphorylation	10	10	10	10	10	10	10	10	10	10	10	10	10	10	10	10	10	10	10	10	10	10	10	10	10	10
M22	Crizotinib	c-Met, ALK	Phosphorylation	1.97233	1.91713	2.01134	3.60147	1.55034	2.00062	3.4106	3.1304	1.21862	2.67175	1.13827	1.96407	1.7733	2.73233	4.64782	1.54575	2.79221	4.76558	7.94675	4.97555	2.34053	2.07629	5.45438	1.51112	4.53071	2.8423
K22	CUDC 101	HDAC, EGFR, HER2	Gene Regulation	0.875588	0.506777	0.149841	1.4488	1.17376	0.986322	0.16842	0.447893	0.381624	0.778357	0.786151	0.202298	0.349115	0.607789	2.3134	1.16642	0.809456	0.199505	0.923921	1.57692	1.58516	0.844003	0.825394	2.00959	0.478609	0.84714
J6	Cyclophosphamide monohydrate		DNA Metabolism/DNA Repair	10	10	10	10	10	10	10	10	10	10	10	10	10	10	10	10	10	10	10	10	10	10	10	10	10	10
M6	Cyclosporin A	Calcineurin phosphatase	Phosphorylation	3.48404	9.39104	2.14477	9.29964	5.25002	10	0.860778	10	3.0805	3.76655	2.10815	3.57727	10	6.01836	10	10	5.89568	5.61385	7.86637	10	2.29841	7.31269	10	1.53776	10	6.81729
J7	Cyproterone acetate	Androgen	Hormone	10	10	10	10	10	10	10	10	10	10	10	10	10	10	10	10	10	10	10	10	10	10	10	10	10	10
I7	Cystamine dihydrochloride	Transglutaminase	Others	10	10	10	10	10	10	10	10	10	10	10	10	10	10	10	10	10	10	10	10	10	10	10	10	10	10
H9	Cytidine 5'-diphosphocholine sodium salt hydrate	PLA2	Lipid Signaling	10	10	10	10	10	10	10	10	10	10	10	10	10	10	10	10	10	10	10	10	10	10	10	10	10	10
M7	Cytosine-1-beta-D-arabinofuranoside hydrochloride, Cytarabine		DNA Metabolism/DNA Repair	0.0709395	10	2.10252	10	0.125873	10	0.515584	8.12303	0.0563122	0.270496	0.850315	10	5.03134	3.68958	10	10	10	10	1.1982	10	10	10	10	4.30312	10	10
I21	D-609 potassium	PIPLC	Lipid Signaling	10	10	10	10	10	10	10	10	10	10	10	10	10	10	10	10	10	10	10	10	10	10	10	10	10	10
B9	Daidzein	Aldehyde dehydrogenase	Apoptosis/Cell Cycle	10	10	10	10	10	10	10	10	10	10	10	10	10	10	10	10	10	10	10	10	10	10	10	10	10	10
H20	Danshensu sodium salt		Cell Stress	10	10	10	10	10	10	10	10	10	10	10	10	9.70044	10	10	10	10	10	10	10	10	10	10	10	10	10
P7	Daphnetin	PK	Phosphorylation	10	10	10	10	10	10	10	10	10	10	10	10	10	10	10	10	10	10	10	10	10	10	10	10	10	10
F8	Diacylglycerol Kinase Inhibitor II	Diacylglycerol kinase	Phosphorylation	10	10	10	10	10	10	10	10	10	10	10	10	10	10	10	10	10	10	10	10	10	10	10	10	10	10
F9	DL-alpha-Difluoromethylornithine hydrochloride	ODC	Others	10	10	10	10	5.06789	10	10	10	10	10	10	10	10	10	10	10	10	10	10	10	10	10	10	10	10	10
A7	DL-Cycloserine	Ketosphinganine synthase, Alanine aminotransferase	Lipid Signaling	10	10	10	10	10	10	10	10	10	10	10	10	10	10	10	10	10	10	10	10	10	10	10	10	10	10
G7	DMH4	VEGF	Phosphorylation	10	10	10	10	10	10	10	10	7.18108	10	10	10	10	10	10	10	10	10	10	10	10	10	10	10	10	10
I8	D-ribofuranosylbenzimidazole		Gene Regulation	10	10	10	10	10	10	10	10	10	10	10	10	10	10	10	10	10	10	10	10	10	10	10	10	10	10
O7	Droxinostat	HDAC3, HDAC6, and HDAC8	Gene Regulation	10	10	10	10	10	10	10	10	10	10	10	10	10	10	10	10	10	10	10	10	10	10	10	10	10	10
L20	EBPC	aldose reductase	Lipid Signaling	10	10	10	10	10	10	10	10	10	10	10	10	10	10	10	10	10	10	10	10	10	10	10	10	10	10
O4	Efavirenz	Reverse transcriptase	Gene Regulation	10	10	10	10	10	10	10	10	10	10	10	10	10	10	10	10	10	10	10	10	10	10	10	10	10	10
O10	Ellipticine	CYP1A1 / TopoII	Apoptosis/Cell Cycle	1.00188	1.05041	1.21275	1.27086	0.587079	3.05204	1.28543	3.46049	1.18752	1.27909	1.66615	1.88773	1.59312	1.0518	2.96447	1.90915	1.63045	1.48711	2.08368	1.36541	1.45501	1.17491	1.48056	2.44481	1.6116	1.52649
K9	Emetine dihydrochloride hydrate		Apoptosis/Cell Cycle	0.0664439	0.0485924	0.0550694	0.0513624	0.0418332	0.277785	0.038115	0.0713293	0.0445065	0.0665198	0.0814342	0.102955	0.0451715	0.04982	0.111251	0.0476343	0.0900873	0.0838597	0.0659344	0.0873957	0.0616066	0.0825465	0.225075	0.362446	0.0804877	0.280816
G11	Emodin	p56lck TK	Phosphorylation	10	10	10	10	10	10	10	10	10	10	10	10	10	10	10	10	10	10	10	10	10	10	10	10	10	10
H11	Epalrestat	Aldose reductase	Cell Stress	10	10	10	10	10	10	10	10	10	10	10	10	10	10	10	10	10	10	10	10	10	10	10	10	10	10
O22	Erlotinib	EGFR	Phosphorylation	2.46223	10	0.0707565	10	4.34612	6.92723	0.262867	10	3.23764	1.8028	10	10	10	10	10	10	10	0.785167	10	10	5.03834	10	3.46061	10	1.00609	10
E10	erythro-9-(2-Hydroxy-3-nonyl)adenine hydrochloride	Adenosine deaminase	Others	10	10	10	10	10	10	10	10	10	10	10	10	10	10	10	10	10	10	10	10	10	10	10	10	10	10
G9	ET-18-OCH3	PIPLC	Lipid Signaling	3.87759	1.46275	1.5597	10	10	10	10	10	10	10	10	9.02534	10	10	10	10	10	10	10	10	8.17822	10	10	10	10	10
E9	Etoposide	Topo II	Apoptosis/Cell Cycle	1.32164	1.53779	10	10	10	10	3.78754	2.23014	2.40447	1.06266	1.07834	10	1.16948	10	10	10	10	10	1.3421	10	10	10	10	10	10	2.52935
I14	Eupatorin	CYP1A- family	Apoptosis/Cell Cycle	9.10727	10	10	10	10	10	10	10	10	5.93539	10	10	9.8024	10	10	10	10	10	10	10	10	10	10	10	10	10
A10	Fenofibrate	PPAR-alpha	Gene Regulation	10	10	10	10	10	10	10	10	9.96701	10	10	10	10	10	10	10	10	10	10	10	10	10	10	10	10	10
K4	Fulvestrant	Estrogen Receptor	Hormone	3.91113	10	10	10	10	10	10	10	8.97358	10	10	10	10	10	10	10	10	10	10	10	10	10	10	10	10	10
K10	Furegrelate sodium	Thromboxane synthase	Phosphorylation	10	10	10	10	10	10	10	10	10	10	10	10	10	10	10	10	10	10	10	10	10	10	10	10	10	10
P10	Fusidic acid sodium		Apoptosis/Cell Cycle	10	10	10	10	10	10	10	10	10	10	10	10	10	10	10	10	10	10	10	10	10	10	10	10	10	10
G5	G15	GPR30	Others	10	10	10	10	10	10	10	10	10	10	10	10	10	10	10	10	10	10	10	10	10	10	10	10	10	10
K21	Galloflavin potassium	LDN-A/B	Cell Stress	10	10	10	10	10	10	10	10	10	10	10	10	10	5.94809	10	10	10	10	10	10	10	10	10	10	10	10
C11	Ganciclovir	G2-M checkpoint	Apoptosis/Cell Cycle	10	10	10	10	10	10	10	10	10	10	10	10	10	10	10	10	10	10	10	10	10	10	10	10	10	10
G17	GANT61	SF-1	Others	3.43088	2.6484	2.03073	10	10	10	10	10	2.26562	9.57138	10	10	10	10	10	7.0805	10	10	10	10	10	10	3.08957	10	10	10
N22	Gefitinib	EGFR	Phosphorylation	5.97466	8.9969	0.141403	10	4.00548	8.3333	0.130433	10	5.1323	7.37417	3.88122	10	10	10	2.20597	10	8.80339	0.876951	10	1.57565	3.88459	10	0.667677	10	1.12568	9.66729
O5	Gemcitabine hydrochloride		Apoptosis/Cell Cycle	0.00316561	0.111571	0.046349	0.333686	0.0105044	0.017271	0.0117956	1.386	0.00547407	0.022657	0.00911968	10	0.203928	0.0618873	0.761616	4.24022	0.25478	0.406281	0.00949508	10	5.76686	1.03896	10	1.53577	2.71259	2.77658
M10	Genistein	Tyrosine kinase	Phosphorylation	10	10	10	10	10	10	10	10	10	10	10	10	10	10	10	10	10	10	10	10	10	10	10	10	10	10
D3	GNF-5	Bcr-Abl	Phosphorylation	10	10	10	10	10	10	10	10	10	10	10	10	10	10	10	10	10	10	10	10	10	10	10	10	10	10
G15	Gossypol		Apoptosis/Cell Cycle	10	10	10	10	10	10	10	10	10	10	10	8.88274	10	8.89751	10	10	10	10	10	10	10	10	10	10	10	10
B10	GSK1210151A	BET	Gene Regulation	0.331768	2.16271	10	1.43072	2.33373	10	0.675383	0.78399	10	10	3.11437	1.05233	3.04288	2.03482	3.90208	10	4.86944	7.96505	2.23669	5.89363	10	1.90439	1.12313	10	1.16184	1.45249
M11	GSK2578215A	LRRK2	Phosphorylation	10	10	10	10	10	10	10	10	10	10	10	10	10	10	10	10	10	10	10	10	10	10	10	10	10	10
F22	GSK2801	BAZ2B (bromodomain containing protein)	Gene Regulation	10	10	10	10	10	10	10	10	10	10	10	10	10	10	10	10	10	10	10	10	10	10	10	10	10	10
D22	GSK343	EZH2	Gene Regulation	3.07638	8.74339	1.69415	10	10	10	7.77832	10	3.94616	1.71496	8.44064	7.34315	9.06018	10	10	10	10	10	9.6014	10	7.99995	9.89704	8.7502	10	10	10
H10	GW2974	EGFR / ErbB-2	Phosphorylation	10	10	4.9574	10	10	10	0.485198	10	5.7369	10	10	10	10	10	10	10	10	3.55809	10	10	4.28513	10	0.801766	10	10	10
I10	GW5074	Raf1 kinase	Phosphorylation	10	10	10	10	10	10	10	10	10	10	10	10	10	10	10	10	10	10	10	10	10	10	10	10	10	10
N10	GW7647	PPAR-alpha	Gene Regulation	10	10	10	10	10	10	10	10	10	10	10	10	10	10	10	10	10	10	10	10	10	10	10	10	10	10
F11	GW9508	FFA1/GPR40	Lipid Signaling	10	10	10	10	10	10	10	10	10	10	10	10	10	10	10	10	10	10	10	10	10	10	10	10	10	10
H14	GW9662	PPAR-gamma	Gene Regulation	10	10	10	10	10	10	10	10	10	10	10	10	10	10	10	10	10	10	10	10	10	10	10	10	10	10
A15	H-8 dihydrochloride	PKA, PKG	Phosphorylation	10	10	10	10	10	10	10	10	10	10	10	10	10	10	10	10	10	10	10	10	10	10	10	10	10	10
F12	Hispidin	PKC-beta	Phosphorylation	10	10	10	10	10	10	10	10	10	10	10	10	10	8.89578	10	10	10	10	9.27269	10	10	10	10	10	10	10
J11	Hydroquinone	Arachidonate 12-Lipoxygenase	Lipid Signaling	2.69451	8.63593	10	10	10	10	10	10	8.68292	10	10	10	4.83271	4.46745	9.21234	8.23288	9.26339	9.21536	6.89874	10	10	10	9.03037	10	10	10
N11	Hydroxyurea	Ribonucleoside reductase	DNA Metabolism/DNA Repair	10	10	10	10	10	10	10	10	10	10	10	10	10	10	10	10	10	10	10	10	10	10	10	10	10	10
B19	Ibandronate sodium	Farnesyl diphosphate synthase	Lipid Signaling	10	10	10	10	10	10	10	10	10	10	10	10	10	10	10	10	10	10	10	10	10	10	10	10	10	10
J17	IC 261	CK-1delta/epsilon	Phosphorylation	0.529136	0.420948	0.417483	0.344102	0.494914	10	0.708283	0.706071	0.216731	0.657452	0.520524	0.778212	0.147724	0.141837	10	10	10	0.623042	0.182581	10	10	10	10	10	3.94646	10
L6	Icaritin		Gene Regulation	10	10	10	10	10	10	10	10	10	10	10	10	10	10	10	10	10	10	10	10	10	10	10	10	10	10
P11	Idarubicin		DNA Metabolism/DNA Repair	0.0589443	0.0825897	0.306385	0.308856	0.105022	1.00573	0.254471	0.261796	0.058895	0.0676321	0.0440201	0.207578	0.159388	0.159343	1.62503	0.158778	0.142803	0.442291	0.067232	1.04729	0.355455	0.365357	0.541226	0.526271	0.452411	0.324806
C9	Imperatorin	p38 / ERK	Phosphorylation	10	10	10	10	10	10	10	10	10	10	10	10	10	10	10	10	10	10	10	10	10	10	10	10	10	10
P18	IMS2186	G2	Apoptosis/Cell Cycle	0.811193	3.01866	2.05597	5.77586	10	10	0.879003	2.10362	1.66021	2.48916	3.93262	8.08487	0.809046	1.0373	10	1.51802	3.20302	6.13085	1.20543	2.84857	1.94782	7.71471	10	10	10	10
P21	IPA-3	Pak1	Phosphorylation	8.9257	9.3422	10	10	10	10	10	10	6.56753	10	10	10	8.74396	10	10	10	10	10	9.97928	10	10	10	10	10	10	10
C18	IRAK-1/4 Inhibitor I	IRAK-1/4	Phosphorylation	10	10	10	10	10	10	10	10	10	10	10	10	10	10	10	10	10	10	10	10	10	10	10	10	10	10
D13	Isoxanthopterin		Cell Stress	10	10	10	10	10	10	10	10	10	10	10	10	10	10	10	10	10	10	10	10	10	10	10	10	10	10
A12	JFD00244	SIRT	Gene Regulation	2.07976	3.20802	3.95322	7.41587	10	10	2.3512	10	2.05191	3.25073	5.15509	8.27262	7.00541	3.76953	1.99475	4.09428	4.8698	5.91885	5.60401	5.68589	4.36746	2.39439	4.89383	10	10	3.54153
J22	JIB-04	LSD1 (KDM1A), Jumonji demethylases	Gene Regulation	0.0523586	0.295148	0.276342	0.573389	0.0333702	0.0282233	0.395378	0.191977	0.0548157	0.0269534	0.329495	0.0407172	0.20653	0.257081	0.297866	0.0795122	0.196493	0.0989949	0.102656	0.16362	0.325204	0.704357	0.0211077	0.845345	0.24788	0.592608
J16	JW55	TNKS1/2	Gene Regulation	10	10	10	10	10	10	10	10	10	10	10	10	10	10	10	10	10	10	10	10	10	10	10	10	10	10
O15	JW74	b-catenin/GSK-3b/AXIN/APC /CK1	Gene Regulation	10	10	10	10	10	10	10	10	10	10	10	10	10	10	10	10	10	10	10	10	10	10	10	10	10	10
I12	Kenpaullone	CDK1, CDK2, CDK5	Phosphorylation	10	10	10	10	10	10	10	10	10	10	10	10	10	10	10	10	10	10	10	10	10	10	10	10	10	10
O12	Ketoprofen	COX-1	Lipid Signaling	10	10	10	10	10	10	10	10	10	10	10	10	10	10	10	10	10	10	10	10	10	10	10	10	10	10
B12	L-165,041	PPAR-gamma	Lipid Signaling	10	10	10	10	10	10	10	10	10	10	10	10	10	10	10	10	10	10	10	10	10	10	10	10	10	10
D4	L-2-aminoadipic acid	Glutamine synthetase	Others	10	10	10	10	10	10	10	10	10	10	10	10	10	10	10	10	10	10	10	10	10	10	10	10	10	10
D7	L-798106	EP3	Lipid Signaling	10	10	10	10	10	10	10	10	10	10	10	10	10	10	10	10	10	10	10	10	10	10	10	10	10	10
B13	Lansoprazole	H+ pump	Others	10	10	10	10	10	10	10	10	10	10	10	10	10	10	10	10	10	10	10	10	10	10	10	10	10	10
G6	L-Buthionine-sulfoximine		Others	10	10	10	10	10	10	10	10	10	10	10	10	10	10	10	10	10	10	10	10	10	10	10	10	10	10
P5	L-Cycloserine	Ketosphinganine synthetase	Lipid Signaling	10	10	10	10	10	10	10	10	10	10	10	10	10	10	10	10	10	10	10	10	10	10	10	10	10	10
G14	L-Methionine sulfoximine	Glutamine synthase	Others	10	10	10	10	10	10	10	10	10	10	10	10	10	10	10	10	10	10	10	10	10	10	10	10	10	10
F21	L-Mimosine from Koa hoale seeds		Apoptosis/Cell Cycle	10	10	10	10	10	10	10	10	10	10	10	10	10	10	10	10	10	10	10	10	10	10	10	10	10	10
L12	L-N6-(1-Iminoethyl)lysine hydrochloride	iNOS	Cell Stress	10	10	10	10	10	10	10	10	10	10	10	10	10	10	10	10	10	10	10	10	10	10	10	10	10	10
K8	Lomeguatrib	MGMT	Gene Regulation	10	10	10	10	10	10	10	10	10	10	10	10	10	10	10	10	10	10	10	10	10	10	10	10	10	10
O13	Lometrexol hydrate	GARFTase	Apoptosis/Cell Cycle	0.00965352	0.0267829	0.00826326	0.00977052	0.0658035	0.0107498	0.0558778	0.0939241	0.0367837	0.0188648	0.0263437	0.0757653	0.0593819	0.0112397	10	0.0355173	10	0.0503475	10	0.0111963	0.045935	0.011629	10	10	0.0856947	0.323141
G13	Lonidamine	Mitochondrial hexokinase	Cell Stress	10	10	10	10	10	10	10	10	10	10	10	10	10	10	10	10	10	10	10	10	10	10	10	10	10	10
K13	Lorglumide sodium	CCK-A	Others	10	10	10	10	10	10	10	10	10	10	10	10	10	10	10	10	10	10	10	10	10	10	10	10	10	10
K11	Loxiglumide	CCKA	Others	10	10	10	10	10	10	10	10	10	10	10	10	10	10	10	10	10	10	10	10	10	10	10	10	10	10
C13	LY-294,002 hydrochloride	PI3K	Phosphorylation	7.16207	7.03004	10	10	1.87109	10	10	10	10	10	3.40037	10	10	10	10	10	10	10	10	10	10	10	10	10	10	10
P3	Maraviroc	CCR5	Others	10	10	10	10	10	10	10	10	10	10	10	10	10	10	10	10	10	10	10	10	10	10	10	10	10	10
J13	MDL 28170	Calpain I / II	Apoptosis/Cell Cycle	10	10	10	10	10	10	10	10	10	10	10	10	10	10	10	10	10	10	10	10	10	10	10	10	10	10
C19	Methazolamide	Carbonic anhydrase	Others	10	10	10	10	10	10	10	10	10	10	10	10	10	10	10	10	10	10	10	10	10	10	10	10	10	10
P13	Mevastatin	Ras, Rho	Others	8.97383	10	10	10	10	10	10	10	10	2.07975	9.83657	10	10	10	10	10	10	10	10	10	10	10	8.95675	10	10	10
J14	Minocycline hydrochloride		Apoptosis/Cell Cycle	10	10	10	10	10	10	10	10	10	10	10	10	10	10	10	10	10	10	10	10	10	10	10	10	10	10
H12	m-Iodobenzylguanidine hemisulfate		Apoptosis/Cell Cycle	10	10	10	10	10	10	10	10	10	10	10	10	10	10	10	10	10	10	10	10	10	10	10	10	10	10
D14	Mitoxantrone		DNA Metabolism/DNA Repair	0.0891997	0.14803	0.595282	0.535802	0.102415	0.870765	0.280493	0.995216	0.0747151	0.0645187	0.0710259	0.659851	0.35219	0.402937	1.29511	1.2952	0.29288	0.628492	0.0569631	1.47463	1.60566	0.615515	0.8264	0.94593	0.928181	0.503695
G12	ML-7	MLCK	Phosphorylation	10	10	10	10	10	10	10	10	7.88698	10	10	10	10	10	10	10	10	10	10	10	10	10	10	10	10	10
D6	ML-9	MLCK	Phosphorylation	10	10	10	10	10	10	10	10	4.07393	10	10	10	10	10	10	10	10	10	10	10	10	10	10	10	10	10
O11	MNS	Src/Syk	Phosphorylation	6.96331	7.00794	10	10	10	10	10	10	10	10	10	10	10	10	10	10	10	10	10	10	10	10	10	10	10	10
C14	Morin	Antioxidant	Cell Stress	10	10	10	10	10	10	10	10	10	10	10	10	10	10	10	10	10	10	10	10	10	10	10	10	10	10
N13	Myricetin	Casein Kinase II	Phosphorylation	10	10	10	10	10	10	10	10	10	10	10	10	10	9.65273	10	10	10	10	10	10	10	10	10	10	10	10
M8	N,N,N',N'-Tetramethylazodicarboxamide	Thiols	Cell Stress	10	10	10	10	10	10	10	10	10	10	10	10	10	10	10	10	10	10	10	10	10	10	10	10	10	10
A16	NADPH tetrasodium		Others	10	10	10	10	10	10	10	10	10	10	10	10	10	10	10	10	10	10	10	10	10	10	10	10	10	10
G20	Na-p-Tosyl-L-lysine chloromethyl ketone hydrochloride	Adenylyl cyclase	Others	10	10	10	10	10	10	10	10	10	10	10	10	10	10	10	10	10	10	10	10	10	10	10	10	10	10
F7	Nestorone	Progesterone receptor	Lipid Signaling	10	10	10	10	10	10	10	10	10	10	10	10	10	10	10	10	10	10	10	10	10	10	10	10	10	10
H15	NG-Nitro-L-arginine methyl ester hydrochloride	NOS	Cell Stress	10	10	10	10	10	10	10	10	10	10	10	10	10	10	10	10	10	10	10	10	10	10	10	10	10	10
O14	Nimustine hydrochloride		DNA Metabolism/DNA Repair	10	10	10	10	10	10	10	10	10	10	10	10	10	10	10	10	10	10	10	10	10	10	10	10	10	10
E11	Nitidine chloride		Apoptosis/Cell Cycle	2.3323	1.17173	2.2303	2.10217	0.141191	0.325762	1.32521	2.21943	0.210374	0.3925	1.09798	10	1.20733	1.36601	0.47064	0.957718	1.0936	1.99736	1.4226	1.14184	0.867627	0.691902	1.99694	1.23851	1.92106	1.14541
E14	Nitisinone	4-Hydroxyphenylpyruvate oxidase	Cell Stress	10	10	10	10	10	10	10	10	10	10	10	10	10	10	10	10	10	10	10	10	10	10	10	10	10	10
E8	N-Methyl-1-deoxynojirimycin	Glucosidase	Others	10	10	10	10	10	10	10	10	10	10	10	10	10	10	10	10	10	10	10	10	10	10	10	10	10	10
L13	Nocodazole	beta-tubulin	Cytoskeleton and ECM	0.0639362	0.0534578	0.024212	0.0917369	0.115974	10	0.208495	0.175013	10	0.126318	0.145789	0.337978	0.0144395	0.0211714	10	10	10	0.0812666	0.054816	10	10	10	10	10	10	10
O16	N-Oleoylethanolamine	Ceramidase	Lipid Signaling	10	10	10	10	10	10	10	10	10	10	10	10	10	10	10	10	10	10	10	10	10	10	10	10	10	10
B15	Norcantharidin	PP2A	Phosphorylation	10	10	10	10	10	10	10	10	10	10	10	10	10	10	10	10	10	10	10	10	10	10	10	10	10	10
P15	Nordihydroguaiaretic acid from Larrea divaricata (creosote bush)	Lipoxygenase	Lipid Signaling	1.68757	7.9708	10	10	10	10	10	8.54022	5.2792	9.85271	10	10	4.81725	5.57325	4.52915	2.01622	2.83811	8.27413	5.75114	10	10	10	3.0381	10	10	10
E12	NSC 95397	Cdc25	Phosphorylation	10	10	10	10	10	10	10	10	10	10	9.54118	10	10	10	3.80135	10	8.56912	10	6.53708	10	8.52221	10	6.57799	10	10	10
J5	O6-benzylguanine	O6-alkylguanine-DNA alkyltransferase	DNA Metabolism/DNA Repair	10	10	10	10	10	10	10	10	10	10	10	10	10	10	10	10	10	10	10	10	10	10	10	10	10	10
E4	OBAA		Others	10	10	10	10	10	10	10	10	10	10	10	10	10	10	10	10	10	10	10	10	10	10	10	10	10	10
A17	ODQ	NO-sensitive guanylyl cyclase	Others	10	10	10	10	10	10	10	10	5.67429	10	10	10	10	6.22112	10	10	10	10	10	10	10	10	10	10	10	10
L22	OG-L002 hydrochloride	LSD1 (KDM1A)	Gene Regulation	10	10	10	10	10	10	10	10	10	10	10	10	10	10	10	10	10	10	10	10	10	10	10	10	10	10
D16	Oleic Acid	PKC	Phosphorylation	10	10	10	10	10	10	10	10	10	10	10	10	10	10	10	10	10	10	10	10	10	10	10	10	10	10
B16	Olomoucine	PK	Phosphorylation	10	10	10	10	10	10	10	10	10	10	10	10	10	10	10	10	10	10	10	10	10	10	10	10	10	10
N19	Oltipraz metabolite M2	LXRa	Lipid Signaling	10	10	10	10	10	10	10	10	10	10	10	10	10	10	10	10	10	10	10	10	10	10	10	10	0.496752	10
L14	ONO-RS-082	phospholipase A2	Lipid Signaling	10	10	10	10	10	10	10	10	10	10	10	10	10	10	10	10	10	10	10	10	10	10	10	10	10	10
H21	PAC-1	Caspase 3	Apoptosis/Cell Cycle	1.48078	9.97226	4.10608	9.48364	2.08756	1.94596	4.26588	6.95008	2.1923	2.85784	6.66532	5.74066	8.95228	9.93377	10	10	10	4.96119	10	3.26674	2.50291	8.91252	1.8255	10	8.32812	10
L4	p-Benzoquinone	G:C site	DNA Metabolism/DNA Repair	10	10	10	10	10	10	10	10	10	10	10	10	10	9.2346	10	10	10	10	10	10	10	10	10	10	10	10
H22	PBIT	JARID1B (KDM5B)	Gene Regulation	10	10	10	10	10	10	10	10	10	10	10	10	10	10	10	10	10	10	10	10	10	10	10	10	10	10
B3	PD 0325901	MKK1(MEK1) & MKK2 (MEK2)	Phosphorylation	4.7336	10	0.371782	10	0.124575	10	1.2546	10	0.793551	10	0.536482	10	10	10	3.11914	0.0673912	10	0.120111	10	10	0.974446	0.0109904	10	2.57693	0.359969	4.99906
P8	PD 169316	p38 MAP kinase	Phosphorylation	3.07178	10	1.18887	10	10	10	1.72869	10	9.24905	10	10	10	10	10	10	10	3.91852	10	10	10	10	10	10	10	10	10
O17	PD 98,059	MEK2	Phosphorylation	10	10	10	10	10	10	10	10	10	10	10	10	10	10	10	10	10	10	10	10	10	10	10	10	10	10
F18	PD-166285 hydrate	Src, FGFR	Phosphorylation	0.10406	0.209355	0.261388	0.242917	0.280304	0.335147	0.517273	1.23378	0.108183	1.73788	0.297839	0.81584	0.15142	0.256869	0.419568	0.415974	0.283868	1.09564	0.140921	1.11007	1.30353	0.752371	1.04304	1.13068	1.04397	0.706576
F20	PD-166866	FGF-1	Phosphorylation	10	10	10	10	10	10	10	10	1.77808	10	10	10	10	10	10	10	10	10	10	10	10	10	10	10	10	10
C17	PD173952	Src	Phosphorylation	0.275692	0.588058	0.673723	0.751895	0.57771	0.466002	0.904909	2.72535	0.143619	1.65755	0.765229	2.64158	0.809746	0.860054	0.775566	0.670069	0.769804	1.08651	0.220192	1.05056	1.18498	0.794862	5.32019	1.82528	1.42103	0.820829
A3	PD-180970	p210 Bcr-Abl	Phosphorylation	0.535761	1.00354	1.09442	1.05233	1.02737	0.939771	1.00856	0.560198	0.224532	0.682556	1.01387	0.531364	0.375277	1.02579	1.55881	0.43262	1.18164	1.06123	0.765179	1.02703	1.08749	1.35289	1.6216	1.21135	1.62383	1.65777
M14	PD-407824	Wee1/Chk1	Phosphorylation	7.60778	3.2861	2.66704	9.9114	3.96771	10	1.52079	3.4966	2.70543	2.70933	8.97425	1.60608	2.68126	2.6017	2.79859	10	8.6635	5.8988	1.09272	10	9.64358	4.32503	10	10	10	9.89734
N14	Perifosine	PKB/Akt	Phosphorylation	10	10	2.83539	10	10	10	10	10	10	10	10	10	10	10	10	10	10	10	10	10	10	10	10	10	10	10
I5	PF 3845 hydrate	FAHH	Others	2.26872	10	2.46618	10	7.92364	10	10	10	1.93385	10	4.22847	9.55955	10	10	10	10	8.34344	10	10	10	10	10	10	10	10	10
P14	PF-04418948	PGE2	Lipid Signaling	10	10	10	10	10	10	10	10	10	10	10	10	10	10	10	10	10	10	10	10	10	10	10	10	10	10
I13	PF-429242 dihydrochloride	S1P	Gene Regulation	1.98459	5.34309	10	10	1.51098	10	10	10	0.289227	3.37841	1.55186	10	3.40664	10	10	10	10	10	10	10	9.39682	10	10	10	10	10
C6	PF-431396 hydrate	PYK2 and FAK	Phosphorylation	2.20362	1.46489	2.30043	1.72454	1.93391	2.7128	0.48356	2.20007	1.05746	1.10176	1.275	2.22085	2.18147	3.4151	6.89505	4.20633	3.6687	2.10374	1.61835	2.53299	1.79903	1.76831	10	2.93112	2.33482	4.6472
M15	PF-573228		Phosphorylation	10	10	10	10	10	8.78445	3.99252	10	3.90093	10	10	9.2408	10	10	10	10	10	10	10	10	10	10	10	10	10	10
I4	PHA 767491 hydrochloride	cdc7/cdk9	Phosphorylation	2.42211	1.90864	7.68027	2.04286	1.78865	2.92929	1.0225	1.62306	1.47785	1.67412	7.18889	4.1864	1.72706	2.07841	2.60446	6.10851	6.23653	3.44479	3.92893	2.07993	10	1.11283	3.46312	4.67545	2.70126	5.57213
E17	Phosphonoacetic acid	DNA Polymerase	Others	10	10	10	10	10	10	10	10	10	10	10	10	10	10	10	10	10	10	10	10	10	10	10	10	10	10
H16	Piceatannol	Syk / Lck	Phosphorylation	4.34664	10	10	10	10	10	10	10	6.29836	10	10	10	5.71996	7.35584	8.56721	10	9.60123	9.17519	7.15965	10	10	10	4.92392	10	10	10
I17	Picotamide	TXA2	Others	10	10	10	10	10	10	10	10	10	10	10	10	10	10	10	10	10	10	10	10	10	10	10	10	10	10
A20	Pifithrin-mu	p53 binding	Apoptosis/Cell Cycle	8.43079	7.70439	10	10	10	10	6.49803	7.88441	8.72954	7.78176	10	10	6.07973	2.79467	6.61205	3.21371	6.90786	10	8.83233	10	10	10	8.37467	10	10	10
K14	Piperlongumine	GSTP1	Apoptosis/Cell Cycle	2.44365	2.4119	2.11099	3.13645	10	10	2.214	5.91655	5.88003	2.74711	4.57507	3.68088	2.38886	1.69694	1.56109	1.64607	2.67117	8.65063	2.9528	5.25284	1.60023	4.07414	3.28518	10	8.94459	2.4004
I15	PMEG hydrate	DNA polymerase	Apoptosis/Cell Cycle	10	10	10	10	10	10	1.63691	10	10	10	10	10	10	9.2712	10	10	10	10	10	10	10	10	10	10	10	10
L16	Podophyllotoxin		Cytoskeleton and ECM	0.0346058	0.0300647	0.0368944	0.0842411	0.0799071	10	0.0371312	0.0383819	0.129736	0.0160349	0.0172682	0.0401735	0.0209995	0.0220555	10	10	10	0.0579583	0.0262223	10	10	10	0.11573	10	10	10
C15	Proglumide		Others	10	10	10	10	10	10	10	10	10	10	10	10	10	10	10	10	10	10	10	10	10	10	10	10	10	10
O19	Pseudocantharidin C	PP2A	Gene Regulation	10	10	10	10	10	10	10	10	10	10	10	10	10	10	10	10	10	10	10	10	10	10	10	10	10	10
B17	Pyridostatin trifluoroacetate salt	G-quadruplex	Gene Regulation	10	10	10	10	10	10	10	10	9.47627	10	10	10	10	10	10	10	10	10	10	10	10	10	10	10	10	10
E7	Pyrocatechol		Apoptosis/Cell Cycle	10	10	10	10	10	10	10	10	6.91661	9.81784	10	10	7.99083	9.64518	4.93814	10	8.4514	9.29268	6.68814	10	10	10	10	10	10	10
G4	Rabeprazole sodium	Proton pump	Others	10	10	10	10	10	10	10	10	10	10	10	10	10	10	10	10	10	10	10	10	10	10	10	10	10	10
D18	Raloxifene hydrochloride	ER	Hormone	4.33676	10	7.53934	10	10	10	9.99442	10	2.21533	10	9.08284	10	10	10	10	10	10	10	10	10	10	10	10	10	10	10
H18	Ranolazine dihydrochloride	pFOX	Lipid Signaling	10	10	10	10	10	10	10	10	10	10	10	10	10	10	10	10	10	10	10	10	10	10	10	10	10	10
D11	RepSox		Others	10	10	10	10	10	10	10	10	10	10	10	10	10	10	10	10	10	10	10	10	10	10	10	10	10	10
G18	Retinoic acid		Apoptosis/Cell Cycle	10	10	10	10	10	10	10	10	10	10	10	10	10	10	10	10	10	10	10	10	10	10	10	10	10	10
D12	Retinoic acid p-hydroxyanilide		Apoptosis/Cell Cycle	1.72946	3.78583	10	10	10	10	10	2.52091	1.45431	0.777744	9.26053	10	1.00853	10	10	2.17265	10	10	1.22543	10	10	10	10	10	10	10
H6	Rhodblock 6	Rho	Phosphorylation	10	10	10	10	10	10	10	10	10	10	10	10	10	10	10	10	10	10	10	10	10	10	10	10	10	10
I18	Ribavirin	IMP dehydrogenase	Apoptosis/Cell Cycle	10	10	10	10	10	10	10	10	10	10	10	10	10	10	10	10	10	10	10	10	10	10	10	10	10	10
G10	Ro 11-1464	apoA-1	Lipid Signaling	10	10	10	10	10	10	10	10	10	10	10	10	10	10	10	10	10	10	10	10	10	10	10	10	10	10
N6	Roscovitine	CDK	Phosphorylation	10	10	10	10	10	10	5.87251	10	10	10	10	10	10	10	10	10	10	10	10	10	10	10	10	10	10	10
B22	Roslin 2		Apoptosis/Cell Cycle	10	10	10	10	10	10	7.28838	10	10	10	10	10	10	10	10	10	10	10	10	10	10	10	10	10	10	10
E19	Rotenone	Mitochondria	Cell Stress	0.0132251	0.334266	0.0355955	0.425516	0.0299222	10	0.266858	0.262285	0.0103016	0.125524	0.150479	0.128926	0.131852	0.13945	1.22449	0.425247	0.0339537	0.11923	0.172008	0.165273	0.223271	0.232445	10	1.14437	10	10
E18	Rottlerin	PKC / CaM Kinase III	Phosphorylation	1.8165	2.35156	1.5821	7.83239	7.52571	10	4.39738	10	1.45903	1.02929	1.7797	1.42362	6.71085	5.074	10	1.94204	1.63027	3.66957	1.82484	3.2636	1.53426	2.0735	1.58978	6.76546	1.95898	3.18425
L15	RS504393	CCR2	Others	10	10	10	10	10	10	10	10	8.96433	10	10	10	10	10	10	10	10	10	10	10	10	10	10	10	10	10
C3	S(-)-p-Bromotetramisole oxalate	Alkaline phosphatase	Phosphorylation	10	10	10	10	10	10	10	10	10	10	10	10	10	10	10	10	10	10	10	10	10	10	10	10	10	10
M3	Sandoz 58-035	ACAT	Lipid Signaling	10	10	10	10	10	10	10	10	10	10	10	10	10	10	10	10	10	10	10	10	10	10	10	10	10	10
L8	SANT-1	Smo	Others	10	10	10	10	10	10	10	10	10	10	10	10	10	10	10	10	10	10	10	10	10	10	10	10	10	10
A13	SANT-2	SMO	Gene Regulation	6.65725	10	1.82958	10	10	10	7.00858	10	6.54215	10	5.95342	9.2601	10	10	10	10	10	10	8.38237	10	9.36484	10	10	10	10	10
F5	SB 202190	p38 MAPK	Phosphorylation	10	10	3.1574	10	10	10	7.87719	10	10	10	10	10	10	10	10	10	10	10	10	10	10	10	10	10	10	10
M16	SB 216763	GSK-3	Phosphorylation	10	10	10	10	10	10	9.31322	10	10	10	10	10	10	10	10	10	10	10	10	10	10	10	10	10	10	10
P9	SB 415286	GSK-3	Phosphorylation	10	10	10	10	10	10	10	10	10	10	10	10	10	10	10	10	10	10	10	10	10	10	10	10	10	10
E13	SB-525334	Alk5	Phosphorylation	7.0488	10	10	10	3.96251	10	10	8.02585	9.71353	10	6.51307	10	10	10	10	10	10	10	8.77523	7.34017	10	10	10	10	10	10
K16	SC-514	IKK-2	Phosphorylation	10	10	10	10	10	10	10	10	10	10	10	10	10	10	10	10	10	10	10	10	10	10	10	10	10	10
D17	SC-57461A	leukotriene A4 hydrolase	Lipid Signaling	10	10	10	10	10	10	10	10	10	10	10	10	10	10	10	10	10	10	10	10	10	10	10	10	10	10
L18	SCH-202676 hydrobromide	GPCR	Others	10	10	10	10	10	10	10	10	10	10	10	10	10	10	10	10	10	10	10	10	10	10	10	10	10	10
L17	SMER28	Autophagy	Phosphorylation	10	10	10	10	10	10	10	10	10	10	10	10	10	10	10	10	10	10	10	10	10	10	10	10	10	10
K15	S-Nitroso-N-acetylpenicillamine		Cell Stress	10	10	10	10	10	10	10	10	10	10	10	10	10	10	10	10	10	10	10	10	10	10	10	10	10	10
G16	Sodium Oxamate	Lactate Dehydrogenase	Others	10	10	10	10	10	10	10	10	10	10	10	10	10	10	10	10	10	10	10	10	10	10	10	10	10	10
L5	Sorbinil	AR	Cell Stress	10	10	10	10	10	10	10	10	10	10	10	10	10	10	10	10	10	10	10	10	10	10	10	10	10	10
N9	SP600125	c-JNK	Phosphorylation	10	10	10	10	10	10	10	10	10	10	10	10	10	10	10	10	10	10	10	10	10	10	10	10	10	10
L11	SR 27897 hydrate	CCK1	Others	10	10	10	10	10	10	10	10	10	10	10	10	10	10	10	10	10	10	10	10	10	10	10	10	10	10
B18	Stattic	STAT3	Gene Regulation	0.647331	0.788684	1.26414	1.76186	2.31555	3.20055	1.45712	2.65941	1.77283	1.43606	1.46118	1.65509	1.03251	1.1445	0.914127	1.08376	0.922974	1.50618	1.29495	2.33831	1.36339	1.89302	1.08232	3.12955	2.04044	1.93069
I19	SU 4312	KDR	Phosphorylation	10	10	10	10	10	10	10	10	10	10	10	10	10	10	10	10	10	10	10	10	10	10	10	10	10	10
D19	SU 5416	VEGFR PTK	Phosphorylation	10	10	10	10	10	10	10	10	10	10	10	10	10	10	10	10	10	10	10	10	10	10	10	10	10	10
J10	Sunitinib malate		Phosphorylation	1.74691	1.89468	2.49977	2.42433	2.82431	1.27082	4.19543	3.03818	1.20013	1.54197	6.87521	4.07511	2.37022	2.99669	7.97692	1.95517	5.60106	2.23423	1.49992	2.05521	1.82699	1.53107	6.29676	2.43939	10	8.45311
J15	T0070907	PPAR gamma	Gene Regulation	10	10	10	10	10	10	8.71209	10	10	10	10	10	10	10	10	10	10	10	10	10	10	10	10	10	10	10
M20	Tamoxifen citrate	PKC	Phosphorylation	9.13652	10	10	10	10	10	10	10	3.85434	10	10	10	10	10	10	10	10	10	10	10	10	10	10	10	10	10
H19	Tazarotene	TIG3	Others	10	10	10	10	10	10	10	10	10	10	10	10	10	10	10	10	10	10	10	10	10	10	10	10	10	10
N16	TBB	Casein kinase 2	Phosphorylation	10	10	10	10	10	10	10	10	10	10	10	10	10	10	10	10	10	10	10	10	10	10	10	10	10	10
M4	TBBz	CK2	Phosphorylation	10	10	10	10	10	10	10	10	10	10	10	10	10	10	10	10	10	10	10	10	10	10	10	10	10	10
B20	TCPOBOP	CAR	Gene Regulation	10	10	10	10	10	10	10	10	10	10	10	10	10	10	10	10	10	10	10	10	10	10	10	10	10	10
A19	Tegafur		Apoptosis/Cell Cycle	10	10	10	10	10	10	10	10	10	10	10	10	10	10	10	10	10	10	10	10	10	10	10	10	10	10
F10	Temsirolimus	mTOR	Others	10	10	10	10	0.0211841	10	10	10	10	10	0.995045	10	10	0.0400391	10	10	10	10	10	10	10	0.925425	10	10	10	10
M19	Tetradecylthioacetic acid	PPAR-alpha	Gene Regulation	10	10	10	10	10	10	10	10	10	10	10	10	10	10	10	10	10	10	10	10	10	10	10	10	10	10
J20	Tetramisole hydrochloride	Phosphatase	Phosphorylation	10	10	10	10	10	10	10	10	10	10	10	10	10	10	10	10	10	10	10	10	10	10	10	10	10	10
E16	TG003	Clk	Apoptosis/Cell Cycle	10	10	10	10	10	10	10	10	10	10	10	10	10	10	10	10	10	10	10	10	10	10	10	10	10	10
P6	Tirapazamine		Apoptosis/Cell Cycle	10	10	10	10	10	10	10	10	10	10	10	10	10	10	10	10	10	10	10	10	10	10	10	10	10	10
F16	Topotecan hydrochloride hydrate	topoisomerase I	Apoptosis/Cell Cycle	0.0826381	0.51201	0.678806	0.29304	0.416571	0.0671976	0.0366524	0.643242	0.0916698	0.0719242	0.101966	1.4057	0.130456	0.122358	0.24325	2.07398	0.35762	0.586303	0.0825932	0.914528	1.07357	0.230821	1.377	0.497273	0.267798	0.494958
I20	Tranilast	LTC4	Lipid Signaling	10	10	10	10	10	10	10	10	10	10	10	10	10	10	10	10	10	10	10	10	10	10	10	10	10	10
D20	TTNPB	RAR-alpha, beta, gamma	Gene Regulation	10	10	10	10	10	10	10	10	10	10	10	10	10	10	10	10	10	10	10	10	10	10	10	10	10	10
L19	Tyrphostin AG 112	Tyrosine kinase	Phosphorylation	10	10	10	10	10	10	10	10	10	10	10	10	10	10	10	10	10	10	10	10	10	10	10	10	10	10
N21	Tyrphostin AG 538	Pin-1	Apoptosis/Cell Cycle	10	10	10	10	10	10	10	10	10	10	10	10	10	10	10	10	10	10	10	10	10	10	10	10	10	10
C20	Tyrphostin AG 879	TrkA	Phosphorylation	6.86734	10	10	10	10	10	9.19512	10	2.3935	10	8.92867	10	9.83964	10	10	2.82091	7.13993	9.38414	10	10	10	10	10	10	10	10
A21	U0126	MEK1/MEK2	Phosphorylation	10	10	10	10	10	10	4.12496	10	10	10	10	10	10	10	10	10	10	10	10	10	10	3.33437	10	10	10	10
P20	U-74389G maleate		Cell Stress	8.43672	10	10	10	10	10	10	10	6.01741	10	10	10	10	10	10	10	10	10	10	10	10	10	10	10	10	10
C22	UNC0638 hydrate	G9A (EHMT2)	Gene Regulation	1.60763	1.8476	1.38491	2.54241	1.9092	3.57938	1.71954	2.26941	0.797409	2.22414	1.86257	1.62268	2.26061	2.68932	3.7213	1.94217	3.47054	1.98657	2.58289	6.97506	1.43897	2.49416	1.59215	3.43098	2.67827	2.18848
G22	UNC1215	L3MBTL3	Gene Regulation	10	10	10	10	10	10	10	10	10	10	10	10	10	10	10	10	10	10	10	10	10	10	10	10	10	10
P22	Vandetanib	VEGFR, EGFR, RET	Phosphorylation	1.71576	2.3166	0.0922503	2.26874	1.28456	0.330053	0.197994	3.51386	1.01758	3.0257	3.31788	7.1572	1.41613	2.83269	2.93121	2.01004	1.48415	1.04656	1.60303	2.92652	1.41038	2.38397	1.83509	3.25158	1.08157	3.37499
D21	Vinblastine sulfate salt	Tubulin	Cytoskeleton and ECM	0.00773317	0.00371258	0.00512229	0.018707	0.0058395	10	0.00857208	0.00708961	0.00143856	0.00133838	0.00736933	0.00483644	0.0536168	0.00659949	10	10	10	0.00733365	0.00288309	10	10	10	0.517755	10	10	10
N20	Vincristine sulfate	Tubulin	Cytoskeleton and ECM	0.0166125	0.00338518	0.0128497	0.011047	0.0255501	10	0.0116946	0.0076478	0.00605776	0.00126264	0.00973171	0.0032831	0.10054	0.0112358	10	10	10	0.0064128	0.0027018	10	10	10	10	10	10	10
M21	Wiskostatin	N-WASP	Cytoskeleton and ECM	9.64897	10	5.94714	10	10	9.68053	2.6938	10	10	10	10	10	10	10	10	10	10	10	10	10	10	10	10	10	10	10
L21	Wortmannin from Penicillium funiculosum	PI3K	Phosphorylation	10	10	10	10	10	10	10	10	10	10	10	10	10	10	10	10	10	10	10	10	10	10	10	10	10	10
D15	X80	XPA protein	Apoptosis/Cell Cycle	10	10	10	10	10	10	10	10	10	10	10	10	10	10	10	10	10	10	10	10	10	10	10	10	10	10
O21	XCT790	ERRalpha	Gene Regulation	10	10	10	10	10	10	10	10	10	10	10	10	10	10	10	10	10	10	10	10	10	10	10	10	10	10
A8	Y-27632 dihydrochloride	ROCK	Phosphorylation	10	10	10	10	10	10	10	10	10	10	10	10	10	10	10	10	10	10	10	10	10	10	10	10	10	10
F15	ZM 39923 hydrochloride	JNK-3	Phosphorylation	8.06951	10	10	10	10	10	10	10	10	10	10	10	10	10	10	10	1.97372	10	10	10	10	10	10	10	10	10
M13	Zoledronic acid monohydrate	FPP synthase	Phosphorylation	10	10	10	10	10	10	10	10	10	10	10	10	10	10	10	10	10	10	10	10	10	10	10	10	10	10

## Sheet: Sup Table S3
Supplementary Table S3 Gene co-expression modules and member genes
Module	EntrezGeneId	RefSeqId	Chromosome	Symbol
antiquewhite4	83896	NM_031958	chr17	KRTAP3-1
antiquewhite4	253970	NM_001101341	chr14	SFTA3
antiquewhite4	6039	NM_005615	chr14	RNASE6
antiquewhite4	27012	NM_014379	chr8	KCNV1
antiquewhite4	9407	NM_004262	chr4	TMPRSS11D
antiquewhite4	285601	NM_199243	chr5	GPR150
antiquewhite4	127435	NM_001199080,NM_001199081,NM_001199082,NM_153703	chr1	PODN
antiquewhite4	6710	NM_000347,NM_001024858	chr14	SPTB
antiquewhite4	51562	NM_001144891,NM_016586	chr14	MBIP
antiquewhite4	2844	NM_005294	chr9	GPR21
antiquewhite4	4048	NM_000895	chr12	LTA4H
antiquewhite4	394263	NM_001010909	chr6	MUC21
antiquewhite4	5083	NM_006194	chr14	PAX9
antiquewhite4	256957	NM_152781	chr17	C17orf66
antiquewhite4	4312	NM_001145938,NM_002421	chr11	MMP1
antiquewhite4	1084	NM_001815	chr19	CEACAM3
antiquewhite4	116988	NM_001042535,NM_031946	chr7	AGAP3
antiquewhite4	84152	NM_001242464,NM_032192,NM_181505	chr17	PPP1R1B
antiquewhite4	4316	NM_002423	chr11	MMP7
antiquewhite4	440603	NM_001010922	chr1	BCL2L15
antiquewhite4	4034	NM_002319	chr7	LRCH4
antiquewhite4	441168	NM_001010919	chr6	FAM26F
antiquewhite4	142678	NM_001170686,NM_001170687,NM_001170688,NM_001170689,NM_080875	chr1	MIB2
antiquewhite4	5284	NM_002644	chr1	PIGR
antiquewhite4	55630	NM_017767,NM_130849	chr8	SLC39A4
antiquewhite4	7716	NM_007146	chr17	VEZF1
antiquewhite4	5919	NM_002889	chr7	RARRES2
antiquewhite4	2138	NM_000503,NM_172058,NM_172059,NM_172060	chr8	EYA1
antiquewhite4	26539	NM_013940	chr19	OR10H1
antiquewhite4	221416	NM_001171992,NM_153246	chr6	C6orf223
antiquewhite4	126	NM_000669	chr4	ADH1C
antiquewhite4	7080	NM_001079668,NM_003317	chr14	NKX2-1
antiquewhite4	57472	NM_015455	chr5	CNOT6
antiquewhite4	79891	NM_024833	chr19	ZNF671
antiquewhite4	440193	NM_001080414	chr14	CCDC88C
antiquewhite4	346689	NM_198508	chr7	KLRG2
antiquewhite4	839	NM_001226,NM_032992	chr4	CASP6
antiquewhite4	389549	NM_001024613,NM_001160264	chr7	FEZF1
antiquewhite4	158135	NM_001139442,NM_194252	chr9	TTLL11
antiquewhite4	55591	NM_017599	chr12	VEZT
antiquewhite4	347516	NM_198512	chrX	DGAT2L6
antiquewhite4	83451	NM_001145364,NM_148912,NM_148913	chr7	ABHD11
antiquewhite4	80167	NM_001039717	chr4	C4orf29
antiquewhite4	9313	NM_004771	chr11	MMP20
bisque4	8537	NM_003657	chr20	BCAS1
bisque4	160492	NM_001145727,NM_001145728,NM_001145729,NM_001256266,NM_152590	chr12	IFLTD1
bisque4	79819	NM_024763,NM_207014	chr1	WDR78
bisque4	124565	NM_001037984,NM_138570	chr17	SLC38A10
bisque4	7186	NM_021138	chr9	TRAF2
bisque4	100130705	NM_001195150	chr7	LOC100130705
bisque4	440533	NM_001130167,NM_001130168,NM_182707	chr19	PSG8
bisque4	103	NM_001025107,NM_001111,NM_001193495,NM_015840,NM_015841	chr1	ADAR
bisque4	2629	NM_000157,NM_001005741,NM_001005742,NM_001171811,NM_001171812	chr1	GBA
bisque4	5304	NM_002652	chr7	PIP
bisque4	255324	NM_001013442	chr4	EPGN
bisque4	387509	NM_207370	chr1	GPR153
bisque4	8741	NM_001198622,NM_001198623,NM_001198624,NM_003808,NM_172087,NM_172088	chr17	TNFSF13
bisque4	23759	NM_014337,NM_148175,NM_148176	chr22	PPIL2
bisque4	124976	NM_001124758	chr17	SPNS2
bisque4	56925	NM_020169	chr3	LXN
bisque4	6484	NM_001254757,NM_001254758,NM_001254759,NM_006278	chr11	ST3GAL4
bisque4	57617	NM_020857	chr15	VPS18
bisque4	100526835	NM_001112808,NM_001199327	chr1	FPGT-TNNI3K
bisque4	4588	NM_005961	chr11	MUC6
bisque4	53916	NM_016154	chr19	RAB4B
bisque4	57165	NM_020435	chr1	GJC2
bisque4	126868	NM_152367	chr1	MAB21L3
bisque4	255743	NM_001033047,NM_001184690,NM_001184691,NM_001184692,NM_001184693	chr4	NPNT
bisque4	9806	NM_001134434,NM_001244950,NM_014767	chr10	SPOCK2
bisque4	23288	NM_001100390,NM_152558	chr7	IQCE
bisque4	654346	NM_001040078	chr17	LGALS9C
bisque4	407977	NM_172089	chr17	TNFSF12-TNFSF13
bisque4	100130311	NM_001145536	chr17	C17orf107
bisque4	6345	NM_001098814	chr16	SRL
bisque4	27111	NM_001199784,NM_015685,NM_080489	chr20	SDCBP2
bisque4	646851	NM_001013647	chr22	LOC646851
bisque4	916	NM_000733	chr11	CD3E
bisque4	23178	NM_001252119,NM_001252120,NM_001252122,NM_001252124,NM_015148	chr2	PASK
bisque4	733	NM_000606	chr9	C8G
bisque4	374986	NM_198549	chr1	FAM73A
bisque4	8790	NM_001199328,NM_001199329,NM_003838	chr1	FPGT
bisque4	400935	NM_001001694	chr22	IL17REL
bisque4	23762	NM_030758	chr22	OSBP2
bisque4	7850	NM_004633,NM_173343	chr2	IL1R2
bisque4	10411	NM_001098531,NM_001098532,NM_006105	chr12	RAPGEF3
bisque4	5473	NM_002704	chr4	PPBP
bisque4	29799	NM_013313	chr22	YPEL1
bisque4	10321	NM_001190986,NM_006061	chr6	CRISP3
bisque4	9919	NM_014866	chr9	SEC16A
bisque4	8000	NM_005672	chr8	PSCA
bisque4	6388	NM_006923	chr17	SDF2
bisque4	23138	NM_015111	chr5	N4BP3
bisque4	23032	NM_015017,NM_201624,NM_201626	chr1	USP33
bisque4	23761	NM_014338	chr22	PISD
bisque4	84913	NM_032827	chr2	ATOH8
bisque4	783	NM_000724,NM_001167945,NM_201570,NM_201571,NM_201572,NM_201590,NM_201593,NM_201596,NM_201597	chr10	CACNB2
bisque4	8635	NM_003730	chr6	RNASET2
bisque4	155465	NM_176813	chr7	AGR3
bisque4	55663	NM_017908	chr19	ZNF446
bisque4	54544	NM_019060	chr1	CRCT1
bisque4	3683	NM_001114380,NM_002209	chr16	ITGAL
bisque4	5314	NM_138694,NM_170724	chr6	PKHD1
bisque4	954	NM_001246,NM_203468	chr9	ENTPD2
bisque4	1081	NM_000735,NM_001252383	chr6	CGA
bisque4	25837	NM_014353	chr16	RAB26
bisque4	58476	NM_021202	chr20	TP53INP2
bisque4	158055	NM_152571	chr9	C9orf163
black	91373	NM_207309	chr9	UAP1L1
black	84275	NM_032315	chr1	SLC25A33
black	9968	NM_005120	chrX	MED12
black	343637	NM_001029871,NM_001040007	chr20	RSPO4
black	163175	NM_139284	chr19	LGI4
black	23632	NM_012113	chr1	CA14
black	389692	NM_201589	chr8	MAFA
black	1675	NM_001928	chr19	CFD
black	56160	NM_138704	chr15	NDNL2
black	130271	NM_172069	chr2	PLEKHH2
black	80336	NM_001124756	chr20	PABPC1L
black	145864	NM_178232	chr15	HAPLN3
black	59284	NM_031896	chr19	CACNG7
black	1301	NM_001190709,NM_001854,NM_080629,NM_080630	chr1	COL11A1
black	3761	NM_004981,NM_152868	chr22	KCNJ4
black	253559	NM_001167674,NM_001167675,NM_001256502,NM_001256503,NM_001256504,NM_001256505,NM_153184	chr3	CADM2
black	57167	NM_020436	chr20	SALL4
black	92162	NM_203411	chr17	TMEM88
black	3231	NM_024501	chr2	HOXD1
black	100128124	NM_001129895	chr6	HGC6.3
black	4145	NM_002378,NM_139354,NM_139355	chr19	MATK
black	11174	NM_197941	chr5	ADAMTS6
black	155382	NM_001077621	chr7	VPS37D
black	151516	NM_152792	chr2	ASPRV1
black	93233	NM_144577	chr19	CCDC114
black	3670	NM_002202	chr5	ISL1
black	10127	NM_005741	chr16	ZNF263
black	140876	NM_080829	chr20	FAM65C
black	5730	NM_000954	chr9	PTGDS
black	151871	NM_138815	chr3	DPPA2
black	4861	NM_002517	chr19	NPAS1
black	79465	NM_024518	chr6	ULBP3
black	497190	NM_001011880	chr16	CLEC18B
black	100129636	NM_001195202	chr6	LOC100129636
black	84256	NM_020912,NM_032296	chr16	FLYWCH1
black	9605	NM_004913	chr16	C16orf7
black	55633	NM_017772	chr6	TBC1D22B
black	2697	NM_000165	chr6	GJA1
black	23352	NM_020765	chr1	UBR4
black	3229	NM_017410	chr12	HOXC13
black	10203	NM_005795	chr2	CALCRL
black	6604	NM_001003801,NM_001003802,NM_003078	chr7	SMARCD3
black	641339	NM_001039891,NM_001146291,NM_001190417	chrX	ZNF674
black	3219	NM_024017	chr17	HOXB9
black	80329	NM_025218	chr6	ULBP1
black	1746	NM_004405	chr2	DLX2
black	94030	NM_001080457	chr19	LRRC4B
black	347344	NM_007137	chrX	ZNF81
black	54033	NM_144770	chr21	RBM11
black	91409	NM_207310	chr2	CCDC74B
black	7317	NM_003334,NM_153280	chrX	UBA1
black	7291	NM_000474	chr7	TWIST1
black	170302	NM_139058	chrX	ARX
black	64969	NM_031902	chr2	MRPS5
black	339768	NM_194312	chr2	ESPNL
black	113091	NM_178449	chr19	PTH2
black	79734	NM_024681	chr22	KCTD17
black	6909	NM_005994	chr17	TBX2
black	57125	NM_020405	chr17	PLXDC1
black	79973	NM_030824	chr19	ZNF442
black	85358	NM_001080420	chr22	SHANK3
black	79074	NM_024093	chr2	C2orf49
black	219539	NM_145008	chr11	YPEL4
black	147699	NM_001080401	chr19	PPM1N
black	158866	NM_001146256,NM_001146257,NM_144969	chrX	ZDHHC15
black	54539	NM_001135998,NM_019056	chrX	NDUFB11
black	83478	NM_001025616,NM_001042669,NM_031305	chr4	ARHGAP24
black	32	NM_001093	chr12	ACACB
black	51174	NM_001193609,NM_001193610,NM_001193611,NM_001193612,NM_001193613,NM_016261	chr17	TUBD1
black	752014	NM_001048212	chr16	CEMP1
black	26275	NM_014362,NM_198047	chr2	HIBCH
black	124790	NM_144608	chr17	HEXIM2
black	85452	NM_001080484	chr1	KIAA1751
black	55734	NM_018197,NM_022088,NM_199426,NM_199427	chr20	ZFP64
black	3202	NM_019102	chr7	HOXA5
black	60680	NM_001172673,NM_021938	chr19	CELF5
black	3207	NM_005523	chr7	HOXA11
black	256949	NM_198471	chr19	KANK3
black	80817	NM_001040157,NM_001145314	chr4	CEP44
black	148479	NM_153812	chr1	PHF13
black	54620	NM_001099784	chr16	FBXL19
black	4286	NM_000248,NM_001184967,NM_001184968,NM_006722,NM_198158,NM_198159,NM_198177,NM_198178	chr3	MITF
black	51087	NM_015982	chr17	YBX2
black	393	NM_001164741,NM_001666	chrX	ARHGAP4
black	8338	NM_003517	chr1	HIST2H2AC
black	1184	NM_000084,NM_001127898,NM_001127899	chrX	CLCN5
black	400668	NM_214710	chr19	PRSS57
black	23433	NM_012249	chr2	RHOQ
black	153241	NM_001166226,NM_153223	chr5	CEP120
black	23532	NM_006115,NM_206953,NM_206954,NM_206955,NM_206956	chr22	PRAME
black	148254	NM_001172775,NM_152791	chr19	ZNF555
black	348	NM_000041	chr19	APOE
black	5775	NM_002830	chr2	PTPN4
black	23192	NM_013325,NM_178326	chr2	ATG4B
black	10518	NM_006383	chr15	CIB2
black	283927	NM_001105663,NM_001243657,NM_001243660,NM_001243661	chr16	NUDT7
black	1281	NM_000090	chr2	COL3A1
black	3214	NM_024015	chr17	HOXB4
black	339479	NM_199051	chr1	FAM5C
black	100287177	NM_001242348	chr19	LOC100287177
black	136227	NM_133457	chr7	EMID2
black	5993	NM_000449,NM_001025603	chr1	RFX5
black	5526	NM_006244	chr11	PPP2R5B
black	9464	NM_021973	chr4	HAND2
black	342933	NM_001080456	chr19	ZSCAN5B
black	219749	NM_145011	chr10	ZNF25
black	3200	NM_030661,NM_153631	chr7	HOXA3
black	284358	NM_001130915,NM_182574	chr19	MAMSTR
black	84085	NM_032145	chr6	FBXO30
black	148423	NM_198077	chr1	C1orf52
black	219621	NM_173554	chr10	C10orf107
black	196500	NM_001244014,NM_001244015,NM_153685	chr12	C12orf53
black	84759	NM_032673	chr2	PCGF1
black	10044	NM_001142531,NM_001142532,NM_001142533,NM_001142534,NM_001252334,NM_005489,NM_170600	chr9	SH2D3C
black	55515	NM_018674,NM_182847	chr2	ASIC4
black	161835	NM_152597	chr15	FSIP1
black	122706	NM_001099780	chr14	PSMB11
black	10215	NM_005806	chr21	OLIG2
black	84891	NM_032805	chr16	ZSCAN10
black	25902	NM_001242767,NM_001242768,NM_001242769,NM_015440	chr6	MTHFD1L
black	81794	NM_030957	chr19	ADAMTS10
black	22808	NM_001085049,NM_001252090,NM_001252091,NM_001252092,NM_001252093,NM_012219	chr3	MRAS
black	54925	NM_017810	chr16	ZNF434
black	51008	NM_001198798,NM_001198799,NM_001198800	chr10	ASCC1
black	94086	NM_033194	chr17	HSPB9
black	83546	NM_001080997,NM_031429	chr19	RTBDN
black	8825	NM_004664	chr12	LIN7A
black	4133	NM_001039538,NM_002374,NM_031845,NM_031847	chr2	MAP2
black	8633	NM_003728	chr4	UNC5C
black	148738	NM_145277,NM_202004,NM_213652,NM_213653	chr1	HFE2
black	11093	NM_139025,NM_139026,NM_139027	chr9	ADAMTS13
black	9353	NM_004787	chr4	SLIT2
black	25999	NM_001199570,NM_015526	chr19	CLIP3
black	55634	NM_001129898,NM_001129899,NM_001129900,NM_017776	chrX	ZNF673
black	91603	NM_052857	chr17	ZNF830
black	84865	NM_032779	chr2	CCDC142
black	3213	NM_002146	chr17	HOXB3
black	129303	NM_001031738	chr2	TMEM150A
black	84250	NM_032290	chr5	ANKRD32
black	51601	NM_001204830,NM_015929,NM_145197,NM_145198,NM_145199	chr2	LIPT1
black	5731	NM_000955	chr19	PTGER1
black	8499	NM_001220473,NM_001220474,NM_001220475,NM_001220476,NM_001220477,NM_001220478,NM_001220479,NM_001220480,NM_003625	chr12	PPFIA2
black	57333	NM_020650	chr19	RCN3
black	79903	NM_001083600,NM_001083601,NM_024845	chr16	NAA60
black	5024	NM_002559	chr11	P2RX3
black	158787	NM_001031745,NM_144968	chrX	RIBC1
black	5336	NM_002661	chr16	PLCG2
black	197322	NM_001127214,NM_001243279,NM_174917	chr16	ACSF3
black	5903	NM_006267	chr2	RANBP2
black	84128	NM_032168	chr2	WDR75
black	7137	NM_000363	chr19	TNNI3
black	6528	NM_000453	chr19	SLC5A5
black	51175	NM_016262	chr6	TUBE1
black	145957	NM_138573	chr15	NRG4
black	8148	NM_003487,NM_139215	chr17	TAF15
black	162466	NM_001143804,NM_178500	chr17	PHOSPHO1
black	346157	NM_001076781	chr6	ZNF391
black	7084	NM_001172643,NM_001172644,NM_001172645,NM_004614	chr16	TK2
black	27013	NM_015680	chr2	CNPPD1
black	84258	NM_001160328,NM_001160329,NM_032298	chr19	SYT3
black	3082	NM_000601,NM_001010931,NM_001010932,NM_001010933,NM_001010934	chr7	HGF
black	3233	NM_014621	chr2	HOXD4
black	169522	NM_133497	chr9	KCNV2
black	9855	NM_014808	chr2	FARP2
black	3203	NM_024014	chr7	HOXA6
black	147645	NM_001163922	chr19	VSIG10L
black	11013	NM_021992	chrX	TMSB15A
black	133522	NM_001172698,NM_001172699,NM_133263	chr5	PPARGC1B
black	3204	NM_006896	chr7	HOXA7
black	60487	NM_001031712	chr6	TRMT11
black	57085	NM_001040194,NM_001040195,NM_001040196,NM_001040197,NM_020350	chr1	AGTRAP
black	152137	NM_174908,NM_178335	chr3	CCDC50
black	631	NM_001161705,NM_001195	chr20	BFSP1
black	51020	NM_016063	chr6	HDDC2
black	2588	NM_000512	chr16	GALNS
black	27120	NM_001197301,NM_001197302,NM_014419	chr19	DKKL1
black	169270	NM_001042415,NM_001042416,NM_173539	chr8	ZNF596
black	27238	NM_015698	chrX	GPKOW
black	23064	NM_015046	chr9	SETX
black	114799	NM_052911	chr18	ESCO1
black	51286	NM_016564	chr11	CEND1
black	9946	NM_145858	chr21	CRYZL1
black	5915	NM_000965,NM_016152	chr3	RARB
black	3198	NM_005522,NM_153620	chr7	HOXA1
black	3215	NM_002147	chr17	HOXB5
black	23020	NM_014014	chr2	SNRNP200
black	83733	NM_031481	chr22	SLC25A18
black	50937	NM_001243597,NM_016952	chr11	CDON
black	80162	NM_025092	chr11	ATHL1
black	57480	NM_001029884	chr6	PLEKHG1
black	129563	NM_152383	chr2	DIS3L2
black	4240	NM_001114614,NM_005928	chr15	MFGE8
black	9315	NM_001142474,NM_001142475,NM_001142476,NM_001142477,NM_001142478,NM_001142479,NM_001142480,NM_001142481,NM_001142482,NM_001142483,NM_004772	chr5	NREP
black	4922	NM_006183	chr12	NTS
black	4007	NM_006150	chrX	PRICKLE3
black	5101	NM_020403,NM_203487	chr13	PCDH9
black	126014	NM_130771,NM_133168,NM_133169,NM_206818	chr19	OSCAR
black	10746	NM_006609	chr2	MAP3K2
black	405754	NM_207582	chr6	ERVFRD-1
black	9973	NM_005125	chr11	CCS
black	55037	NM_017952	chr2	PTCD3
black	170961	NM_133475	chr19	ANKRD24
black	51129	NM_001039667,NM_139314	chr19	ANGPTL4
black	6660	NM_006940,NM_152989,NM_178010	chr12	SOX5
black	7549	NM_001017396,NM_021088	chr2	ZNF2
black	3270	NM_002152	chr19	HRC
black	221711	NM_001040274	chr6	SYCP2L
black	122664	NM_173846	chr14	TPPP2
black	150864	NM_173511	chr2	FAM117B
black	9693	NM_014247	chr4	RAPGEF2
black	3216	NM_018952	chr17	HOXB6
black	23418	NM_001193640,NM_201253	chr1	CRB1
black	150383	NM_207327	chr22	C22orf40
black	3199	NM_006735	chr7	HOXA2
black	339145	NM_198491	chr16	FAM92B
black	9755	NM_014726	chr17	TBKBP1
black	170393	NM_173541	chr10	C10orf91
black	114984	NM_001142499,NM_001142500,NM_138439	chr16	FLYWCH2
black	55005	NM_017909	chr6	RMND1
black	10279	NM_005865	chr6	PRSS16
black	27098	NM_014410,NM_199167	chr18	CLUL1
black	51136	NM_016125	chr17	RNFT1
black	84289	NM_032329	chr2	ING5
black	338328	NM_178172	chr8	GPIHBP1
black	6300	NM_002969	chr22	MAPK12
black	5281	NM_002643,NM_173074	chr2	PIGF
black	83723	NM_031478	chr16	FAM57B
black	23505	NM_015348	chr2	TMEM131
black	84662	NM_032575	chr16	GLIS2
black	255119	NM_001206997,NM_152770	chr4	C4orf22
black	284612	NM_001040709	chr1	SYPL2
black	27086	NM_001012505,NM_001244808,NM_001244810,NM_001244812,NM_001244813,NM_001244814,NM_001244815,NM_001244816,NM_032682	chr3	FOXP1
black	57631	NM_001243963,NM_020871	chrX	LRCH2
black	54760	NM_017573	chr19	PCSK4
black	1657	NM_005509	chr5	DMXL1
black	4659	NM_001143885,NM_001143886,NM_001244990,NM_001244992,NM_002480	chr12	PPP1R12A
black	3718	NM_000215	chr19	JAK3
black	126259	NM_001169126,NM_144615	chr19	TMIGD2
black	5837	NM_001164716,NM_005609	chr11	PYGM
black	283933	NM_001136509	chr16	ZNF843
black	7738	NM_007149	chr6	ZNF184
black	644353	NM_001143978	chrX	ZCCHC18
black	3201	NM_002141	chr7	HOXA4
black	219670	NM_145010	chr10	ENKUR
black	1757	NM_001134707,NM_007101	chr9	SARDH
black	79816	NM_001143986,NM_024760	chr19	TLE6
black	5360	NM_001242920,NM_001242921,NM_006227,NM_182676	chr20	PLTP
black	64061	NM_022117	chrX	TSPYL2
black	5178	NM_001146184,NM_001146185,NM_001146186,NM_001146187,NM_006210	chr19	PEG3
black	7755	NM_001042428,NM_003456	chr16	ZNF205
black	55238	NM_018231	chr16	SLC38A7
black	65243	NM_023070	chr1	ZNF643
black	90557	NM_138770	chr2	CCDC74A
black	56849	NM_152278	chrX	TCEAL7
black	9470	NM_004846	chr2	EIF4E2
black	7405	NM_003369	chr11	UVRAG
black	221322	NM_152730	chr6	C6orf170
black	56850	NM_020137,NM_207672	chrX	GRIPAP1
black	5292	NM_001243186,NM_002648	chr6	PIM1
black	79091	NM_024109	chr16	METTL22
black	58492	NM_021217	chr19	ZNF77
black	2642	NM_000160	chr17	GCGR
black	9648	NM_181453	chr2	GCC2
black	129531	NM_138798	chr2	MITD1
black	7592	NM_007130,NM_153380	chrX	ZNF41
black	142679	NM_001142314,NM_080876	chr2	DUSP19
black	374462	NM_001145026	chr12	PTPRQ
black	151525	NM_001128212,NM_001128213,NM_152528	chr2	WDSUB1
black	390664	NM_207419	chr16	C1QTNF8
black	151258	NM_001199148,NM_173512	chr2	SLC38A11
black	85320	NM_032583,NM_033151,NM_145186	chr16	ABCC11
black	1013	NM_004933	chr16	CDH15
black	9392	NM_001142621,NM_004257	chr2	TGFBRAP1
black	51005	NM_001145815,NM_015944	chr16	AMDHD2
black	252884	NM_145756	chr18	ZNF396
black	79831	NM_001145348,NM_024773	chr16	JMJD5
black	26269	NM_012180	chr4	FBXO8
black	55351	NM_018401	chr4	STK32B
black	8237	NM_004651	chrX	USP11
black	317649	NM_001134649,NM_001134650,NM_001134651,NM_173359	chr3	EIF4E3
black	169981	NM_001010862	chrX	SPIN3
black	55323	NM_018357,NM_197958	chr15	LARP6
black	6442	NM_000023,NM_001135697	chr17	SGCA
black	11341	NM_007281	chr4	SCRG1
black	5127	NM_001170460,NM_006201,NM_033018	chrX	CDK16
black	165215	NM_177454	chr2	FAM171B
black	9767	NM_001077445,NM_014735	chrX	PHF16
black	402665	NM_001101372	chr19	IGLON5
black	51172	NM_016256	chr16	NAGPA
black	29903	NM_013301	chr19	CCDC106
black	54849	NM_001242816,NM_001242817,NM_001242818,NM_001242819,NM_001242820,NM_001242821,NM_001242822,NM_017702,NM_207514	chr16	DEF8
black	284451	NM_182577	chr19	ODF3L2
black	81671	NM_030938	chr17	VMP1
black	284312	NM_182572	chr19	ZSCAN1
black	63916	NM_133171,NM_182764	chr20	ELMO2
black	27344	NM_013271	chrX	PCSK1N
black	2053	NM_001256482,NM_001256483,NM_001256484,NM_001979	chr8	EPHX2
black	4999	NM_006190	chr2	ORC2
black	3237	NM_021192	chr2	HOXD11
black	2487	NM_001463	chr2	FRZB
black	3218	NM_024016	chr17	HOXB8
black	8028	NM_001195626,NM_001195627,NM_001195628,NM_001195630,NM_004641	chr10	MLLT10
black	3211	NM_002144	chr17	HOXB1
black	3217	NM_004502	chr17	HOXB7
black	2281	NM_004116,NM_054033	chr2	FKBP1B
black	7982	NM_018412,NM_021908	chr7	ST7
black	7454	NM_000377	chrX	WAS
black	22980	NM_014972	chr16	TCF25
black	220988	NM_194247	chr2	HNRNPA3
black	4992	NM_012360	chr16	OR1F1
black	64478	NM_033225	chr8	CSMD1
black	1374	NM_001031847,NM_001876	chr11	CPT1A
black	254042	NM_199227	chr2	METAP1D
black	163933	NM_207334	chr1	FAM43B
black	168544	NM_207336	chr7	ZNF467
black	53822	NM_022006	chr19	FXYD7
black	23077	NM_015057	chr13	MYCBP2
black	283385	NM_173855	chr12	MORN3
black	124044	NM_152339	chr16	SPATA2L
black	55715	NM_018110	chr16	DOK4
black	4675	NM_004538	chrX	NAP1L3
black	7181	NM_001032287,NM_001127362,NM_003297	chr12	NR2C1
black	131540	NM_001039617	chr3	ZDHHC19
black	5158	NM_000283,NM_001145291,NM_001145292	chr4	PDE6B
black	200765	NM_145702	chr2	TIGD1
black	7752	NM_001145446,NM_001145447,NM_001145448,NM_003454,NM_198087,NM_198088	chr16	ZNF200
black	90525	NM_138356	chr15	SHF
black	10439	NM_006334,NM_014279	chr9	OLFM1
black	3785	NM_004518,NM_172106,NM_172107,NM_172108,NM_172109	chr20	KCNQ2
black	527	NM_001198569,NM_001694	chr16	ATP6V0C
black	3069	NM_001243900,NM_005336,NM_203346	chr2	HDLBP
black	100	NM_000022	chr20	ADA
black	170463	NM_001009998,NM_032627	chr19	SSBP4
black	342918	NM_001195076	chr19	C19orf81
black	3090	NM_001098202,NM_006497	chr17	HIC1
black	2906	NM_000836	chr19	GRIN2D
black	7216	NM_001039705,NM_016157,NM_177556	chrX	TRO
black	10993	NM_006843	chr12	SDS
black	79415	NM_001033046,NM_001100407,NM_001100408,NM_001193653,NM_001193654,NM_001193655,NM_001193657	chr17	C17orf62
black	25789	NM_012109	chr19	TMEM59L
black	283310	NM_173591	chr12	OTOGL
black	84072	NM_001199829,NM_032132	chr1	HORMAD1
black	114821	NM_052923	chr6	SCAND3
black	10494	NM_006374	chr2	STK25
black	4943	NM_002536	chrX	TBC1D25
black	23258	NM_001243254,NM_015213	chr11	DENND5A
black	285600	NM_001145678,NM_173665	chr5	KIAA0825
black	139285	NM_152424	chrX	FAM123B
black	8241	NM_001204466,NM_001204467,NM_001204468,NM_005676,NM_152856	chrX	RBM10
black	1290	NM_000393	chr2	COL5A2
black	2843	NM_005293	chr8	GPR20
black	121340	NM_001173467,NM_152860	chr12	SP7
black	100289635	NM_001164715,NM_183238	chr12	ZNF605
black	7543	NM_001178084,NM_001178085,NM_001178086,NM_001178095,NM_003410	chrX	ZFX
black	9820	NM_001168370,NM_014780	chr6	CUL7
black	29123	NM_001256182,NM_001256183,NM_013275	chr16	ANKRD11
black	3598	NM_000640	chrX	IL13RA2
black	6320	NM_002975	chr19	CLEC11A
black	100507003	NM_001195256	chr19	LOC100507003
black	50940	NM_001077196,NM_001077197,NM_001077358,NM_016953	chr2	PDE11A
black	246744	NM_001007532	chr17	STH
black	3236	NM_002148	chr2	HOXD10
black	83693	NM_001146051,NM_031463	chr16	HSDL1
black	2066	NM_001042599,NM_005235	chr2	ERBB4
black	1639	NM_001135040,NM_001135041,NM_001190836,NM_001190837,NM_004082,NM_023019	chr2	DCTN1
black	607	NM_004326	chr1	BCL9
black	26261	NM_001163499,NM_012172,NM_033506	chr7	FBXO24
black	125875	NM_152353	chr19	CLDND2
black	1496	NM_001164883,NM_004389	chr2	CTNNA2
black	126375	NM_175872	chr19	ZNF792
black	1513	NM_000396	chr1	CTSK
black	23522	NM_001256468,NM_001256469,NM_012330	chr10	KAT6B
black	284565	NM_001170755,NM_173638	chr1	NBPF15
black	401052	NM_001008737	chr3	LOC401052
black	259215	NM_001003693	chr6	LY6G6F
black	80067	NM_001164821,NM_025000	chr2	DCAF17
blue	401409	NM_001008749	chr7	RAB19
blue	282996	NM_001134363	chr10	RBM20
blue	57658	NM_001143682,NM_020898	chr12	CALCOCO1
blue	29998	NM_015711	chr19	GLTSCR1
blue	29842	NM_014553	chr2	TFCP2L1
blue	6578	NM_005630	chr3	SLCO2A1
blue	79823	NM_024766	chr2	CAMKMT
blue	57380	NM_020662	chr6	MRS2
blue	20	NM_001606,NM_212533	chr9	ABCA2
blue	157567	NM_198401	chr8	ANKRD46
blue	6257	NM_021976	chr6	RXRB
blue	150590	NM_144706	chr2	C2orf15
blue	5224	NM_000290	chr7	PGAM2
blue	79625	NM_024574	chr4	NDNF
blue	9924	NM_001127460,NM_001166279,NM_014871	chr12	PAN2
blue	78991	NM_024028	chr5	PCYOX1L
blue	7439	NM_001139443,NM_004183	chr11	BEST1
blue	1535	NM_000101	chr16	CYBA
blue	10891	NM_013261	chr4	PPARGC1A
blue	84706	NM_001142466,NM_133443	chr16	GPT2
blue	57677	NM_020917	chr19	ZFP14
blue	5152	NM_001001567,NM_001001568,NM_001001569,NM_001001570,NM_001001571,NM_001001572,NM_001001573,NM_001001574,NM_001001575,NM_001001576,NM_001001577,NM_001001578,NM_001001579,NM_001001580,NM_001001581,NM_001001582,NM_001001583,NM_001001584,NM_001001585,NM_002606	chr21	PDE9A
blue	336	NM_001643	chr1	APOA2
blue	883	NM_001122671,NM_001122672,NM_004059	chr9	CCBL1
blue	8330	NM_003510	chr6	HIST1H2AK
blue	5502	NM_006741	chr12	PPP1R1A
blue	60482	NM_021815	chr2	SLC5A7
blue	9480	NM_004852	chr18	ONECUT2
blue	203062	NM_145003	chr8	TSNARE1
blue	145497	NM_194287	chr14	C14orf166B
blue	7033	NM_003226	chr21	TFF3
blue	81857	NM_030973	chr19	MED25
blue	2775	NM_020988,NM_138736	chr16	GNAO1
blue	284340	NM_198477	chr19	CXCL17
blue	284161	NM_001165993,NM_001165994,NM_182569	chr17	GDPD1
blue	10585	NM_001077365,NM_001077366,NM_001136113,NM_001136114,NM_007171	chr9	POMT1
blue	84148	NM_032188,NM_182958	chr16	KAT8
blue	26039	NM_198935	chr20	SS18L1
blue	3764	NM_004982	chr12	KCNJ8
blue	317749	NM_001193635,NM_001193636,NM_001193637,NM_198083	chr14	DHRS4L2
blue	9717	NM_014692	chr16	SEC14L5
blue	25797	NM_012413	chr2	QPCT
blue	2912	NM_000839,NM_001130063	chr3	GRM2
blue	10266	NM_005854	chr17	RAMP2
blue	23040	NM_015025	chr2	MYT1L
blue	345757	NM_198507	chr5	FAM174A
blue	5826	NM_005050	chr14	ABCD4
blue	9278	NM_001145338,NM_005453	chr6	ZBTB22
blue	27324	NM_001080430,NM_001146188	chr16	TOX3
blue	84530	NM_194286	chr12	SRRM4
blue	644096	NM_001042631	chr19	SDHAF1
blue	26291	NM_019113	chr19	FGF21
blue	7163	NM_001025252,NM_001025253,NM_005079	chr8	TPD52
blue	81576	NM_030818	chr19	CCDC130
blue	27113	NM_001127240,NM_001127241,NM_001127242,NM_014417	chr19	BBC3
blue	57156	NM_020431	chr14	TMEM63C
blue	5213	NM_000289,NM_001166686,NM_001166687,NM_001166688	chr12	PFKM
blue	83931	NM_032017	chr1	STK40
blue	10966	NM_006822	chr17	RAB40B
blue	56901	NM_020142	chr12	NDUFA4L2
blue	84033	NM_001098623,NM_052843	chr1	OBSCN
blue	202559	NM_152688	chr6	KHDRBS2
blue	8431	NM_021969	chr1	NR0B2
blue	1501	NM_001332	chr5	CTNND2
blue	130557	NM_001201459,NM_144631	chr2	ZNF513
blue	153657	NM_144725	chr5	TTC23L
blue	10947	NM_001134296,NM_006803	chr8	AP3M2
blue	54825	NM_001171976,NM_017675	chr5	CDHR2
blue	353174	NM_180990	chr17	ZACN
blue	26167	NM_015669	chr5	PCDHB5
blue	56928	NM_001077238,NM_152988	chr19	SPPL2B
blue	84952	NM_001252335,NM_032866	chr15	CGNL1
blue	11132	NM_023083,NM_023085	chr2	CAPN10
blue	22843	NM_014906	chr17	PPM1E
blue	7293	NM_003327	chr1	TNFRSF4
blue	11274	NM_017414	chr22	USP18
blue	7001	NM_005809,NM_181738	chr19	PRDX2
blue	85477	NM_001112706,NM_033128	chr7	SCIN
blue	56605	NM_019891	chr1	ERO1LB
blue	64375	NM_022465	chr12	IKZF4
blue	254173	NM_001130045,NM_153254	chr1	TTLL10
blue	84895	NM_032809	chr9	FAM73B
blue	6002	NM_002926,NM_198227,NM_198229	chr4	RGS12
blue	6812	NM_001032221,NM_003165	chr9	STXBP1
blue	56121	NM_018935	chr5	PCDHB15
blue	4232	NM_001253900,NM_001253901,NM_001253902,NM_002402,NM_177524,NM_177525	chr7	MEST
blue	414332	NM_001001712	chr9	LCN10
blue	89894	NM_001193453,NM_001193531,NM_138341	chr12	TMEM116
blue	90427	NM_001003940,NM_001003942,NM_001003943,NM_033503	chr15	BMF
blue	6925	NM_001083962,NM_001243226,NM_001243227,NM_001243228,NM_001243230,NM_001243231,NM_001243232,NM_001243233,NM_001243234,NM_001243235,NM_001243236,NM_003199	chr18	TCF4
blue	6542	NM_001008539,NM_001164771,NM_003046	chr8	SLC7A2
blue	130612	NM_001005209	chr2	TMEM198
blue	55219	NM_018202	chr1	TMEM57
blue	4130	NM_002373	chr15	MAP1A
blue	57684	NM_020924	chr9	ZBTB26
blue	4594	NM_000255	chr6	MUT
blue	90701	NM_033280	chr18	SEC11C
blue	728130	NM_001009610	chr10	FAM22D
blue	127833	NM_001136504,NM_177402	chr1	SYT2
blue	388284	NM_001012984	chr16	C16orf86
blue	121278	NM_173353	chr12	TPH2
blue	261734	NM_015102	chr1	NPHP4
blue	140803	NM_001177310,NM_001177311,NM_017662	chr9	TRPM6
blue	92737	NM_139072	chr2	DNER
blue	28232	NM_001145044,NM_013272	chr15	SLCO3A1
blue	128497	NM_080608	chr20	SPATA25
blue	5900	NM_001042368,NM_006266	chr9	RALGDS
blue	401563	NM_207511	chr9	C9orf139
blue	55367	NM_145886,NM_145887	chr11	PIDD
blue	3977	NM_001127671,NM_002310	chr5	LIFR
blue	84966	NM_032880	chr1	IGSF21
blue	81669	NM_001039577,NM_030937	chr1	CCNL2
blue	29767	NM_001142885,NM_014548	chr15	TMOD2
blue	342372	NM_181536	chr16	PKD1L3
blue	80705	NM_025244,NM_182911	chr2	TSGA10
blue	4661	NM_004535	chr20	MYT1
blue	9066	NM_001252065,NM_004200	chr11	SYT7
blue	4059	NM_001013257,NM_005581	chr19	BCAM
blue	6821	NM_000456,NM_001032386,NM_001032387	chr12	SUOX
blue	51542	NM_001005739,NM_016516	chr2	VPS54
blue	84749	NM_032663	chr12	USP30
blue	54828	NM_001099432,NM_017679	chr17	BCAS3
blue	5100	NM_002590,NM_032949	chr13	PCDH8
blue	5274	NM_001122752,NM_005025	chr3	SERPINI1
blue	51555	NM_016559	chr3	PEX5L
blue	83637	NM_031449,NM_174929	chr7	ZMIZ2
blue	79676	NM_024623	chr12	OGFOD2
blue	57470	NM_020710	chr1	LRRC47
blue	5959	NM_001199771,NM_002905	chr12	RDH5
blue	5799	NM_002847,NM_130842,NM_130843	chr7	PTPRN2
blue	51252	NM_001122646,NM_001172667,NM_016490	chr2	FAM178B
blue	10608	NM_006454	chr4	MXD4
blue	3110	NM_001165255,NM_005515	chr7	MNX1
blue	9900	NM_014849	chr1	SV2A
blue	7942	NM_001167827,NM_007162	chr6	TFEB
blue	9677	NM_001130858,NM_001130859,NM_001190214,NM_014659	chr15	PPIP5K1
blue	203228	NM_001256054,NM_018325,NM_145005	chr9	C9orf72
blue	11129	NM_007056	chr19	CLASRP
blue	9378	NM_001135659,NM_004801,NM_138735	chr2	NRXN1
blue	57690	NM_001142640,NM_018996	chr17	TNRC6C
blue	8672	NM_001198801,NM_001198802,NM_001198803,NM_003760	chr1	EIF4G3
blue	23263	NM_001112732,NM_024979	chr13	MCF2L
blue	256536	NM_174937	chr10	TCERG1L
blue	55083	NM_018012	chr1	KIF26B
blue	9311	NM_004769,NM_020321,NM_020322	chr7	ASIC3
blue	5790	NM_005608	chr11	PTPRCAP
blue	117166	NM_053284	chr16	WFIKKN1
blue	79176	NM_024326	chr10	FBXL15
blue	9172	NM_003970	chr8	MYOM2
blue	8930	NM_003925	chr3	MBD4
blue	1124	NM_001039936,NM_004067	chr7	CHN2
blue	5623	NM_004158	chr19	PSPN
blue	64098	NM_001137605,NM_001137606,NM_001254741,NM_001254742,NM_001254743,NM_022141	chr22	PARVG
blue	23199	NM_001134473,NM_014615	chr16	KIAA0182
blue	5986	NM_002917	chr17	RFNG
blue	89874	NM_001171170,NM_030631	chr14	SLC25A21
blue	56853	NM_001025087,NM_001025088,NM_001025089,NM_020180	chr18	CELF4
blue	28514	NM_005618	chr6	DLL1
blue	9266	NM_004228,NM_017457	chr19	CYTH2
blue	63973	NM_024019	chr4	NEUROG2
blue	9515	NM_014980	chr3	STXBP5L
blue	23070	NM_015050	chr6	FTSJD2
blue	6006	NM_020485,NM_138616,NM_138617,NM_138618	chr1	RHCE
blue	283870	NM_182563	chr16	C16orf79
blue	10747	NM_006610,NM_139208	chr1	MASP2
blue	3418	NM_002168	chr15	IDH2
blue	230	NM_005165	chr17	ALDOC
blue	1394	NM_001145146,NM_001145147,NM_001145148,NM_001256299,NM_004382	chr17	CRHR1
blue	84458	NM_001170765,NM_001170766,NM_032440	chr10	LCOR
blue	1196	NM_003993	chr1	CLK2
blue	642597	NM_001145194	chr18	C18orf42
blue	339201	NM_178542	chr17	C17orf65
blue	8567	NM_001135943,NM_001135944,NM_003682,NM_130470,NM_130471,NM_130472,NM_130473,NM_130474,NM_130475,NM_130476	chr11	MADD
blue	285175	NM_032504,NM_182587	chr2	UNC80
blue	81501	NM_030788	chr8	TM7SF4
blue	149420	NM_001243532,NM_001243533,NM_152835	chr1	PDIK1L
blue	10307	NM_006051,NM_133172,NM_133173,NM_133174	chr5	APBB3
blue	55565	NM_001201552,NM_001201553,NM_001201554,NM_001201556,NM_017530	chr16	ZNF821
blue	58500	NM_001109689,NM_021061	chr8	ZNF250
blue	137209	NM_152412	chr8	ZNF572
blue	28990	NM_014065	chr3	ASTE1
blue	535	NM_001130020,NM_001130021,NM_005177	chr17	ATP6V0A1
blue	3398	NM_002166	chr2	ID2
blue	4897	NM_001037132,NM_001193582,NM_001193583,NM_001193584,NM_005010	chr7	NRCAM
blue	1365	NM_001306	chr7	CLDN3
blue	84450	NM_032434	chr2	ZNF512
blue	4741	NM_001105541,NM_005382	chr8	NEFM
blue	2035	NM_001166005,NM_001166006,NM_001166007,NM_004437,NM_203342,NM_203343	chr1	EPB41
blue	8576	NM_001008910	chr2	STK16
blue	79145	NM_001011667,NM_001011668,NM_001011669,NM_001011670,NM_001011671,NM_024300	chr8	CHCHD7
blue	256586	NM_001143917,NM_153374	chr15	LYSMD2
blue	26470	NM_001114099,NM_001114100,NM_001243332,NM_001243333,NM_012410,NM_201575	chr16	SEZ6L2
blue	56940	NM_020185	chr6	DUSP22
blue	22849	NM_001178137,NM_014912	chr10	CPEB3
blue	84911	NM_032825	chr19	ZNF382
blue	23130	NM_015104	chr11	ATG2A
blue	94015	NM_032646,NM_052869	chr17	TTYH2
blue	55909	NM_018688	chr8	BIN3
blue	414149	NM_001039844	chr10	ACBD7
blue	5163	NM_002610	chr2	PDK1
blue	81033	NM_030779,NM_173092	chr17	KCNH6
blue	158056	NM_206920	chr9	MAMDC4
blue	200845	NM_001128214,NM_153331	chr3	KCTD6
blue	202865	NM_145304	chr7	C7orf33
blue	3304	NM_005346	chr6	HSPA1B
blue	9581	NM_001042385,NM_001042386,NM_001171603,NM_001171606,NM_001171613,NM_001171617,NM_006036	chr2	PREPL
blue	495	NM_000704	chr19	ATP4A
blue	55718	NM_018119	chr16	POLR3E
blue	5443	NM_000939,NM_001035256	chr2	POMC
blue	84707	NM_001168399,NM_001168400,NM_001168401,NM_032621	chrX	BEX2
blue	11061	NM_001011705,NM_007015	chr13	LECT1
blue	79947	NM_001243564,NM_001243565,NM_024887,NM_205861	chr1	DHDDS
blue	317772	NM_175065	chr1	HIST2H2AB
blue	51305	NM_016601	chr8	KCNK9
blue	10912	NM_006705	chr9	GADD45G
blue	6242	NM_001015055,NM_001015056,NM_033046	chr2	RTKN
blue	9731	NM_014704	chr1	CEP104
blue	9374	NM_001204103,NM_005155,NM_138717	chr6	PPT2
blue	124540	NM_138962,NM_170721	chr17	MSI2
blue	4157	NM_002386	chr16	MC1R
blue	84842	NM_032756	chr1	HPDL
blue	53335	NM_018014,NM_022893,NM_138559	chr2	BCL11A
blue	9254	NM_001005505,NM_001174051,NM_006030	chr3	CACNA2D2
blue	2523	NM_000148	chr19	FUT1
blue	64781	NM_022766	chr22	CERK
blue	55721	NM_001160042,NM_018134	chr1	IQCC
blue	57657	NM_020897	chr1	HCN3
blue	6641	NM_021021	chr8	SNTB1
blue	360226	NM_001135086	chr16	PRSS41
blue	6100	NM_203288	chr7	RP9
blue	375775	NM_001098537,NM_152286	chr9	PNPLA7
blue	84286	NM_032326	chr4	TMEM175
blue	11123	NM_001251977,NM_001251978,NM_001251979,NM_001251980,NM_001251981,NM_001251982,NM_001251983,NM_001251984,NM_001251985,NM_013441	chr1	RCAN3
blue	90288	NM_207307	chr3	C3orf25
blue	3488	NM_000599	chr2	IGFBP5
blue	8359	NM_003538	chr6	HIST1H4A
blue	8703	NM_001199873,NM_001199874,NM_003779	chr1	B4GALT3
blue	246175	NM_144571	chr4	CNOT6L
blue	1379	NM_175710	chr1	CR1L
blue	84255	NM_032295,NM_207113	chr7	SLC37A3
blue	51816	NM_017424,NM_177405	chr22	CECR1
blue	57709	NM_020949	chr3	SLC7A14
blue	388969	NM_001013649	chr2	C2orf68
blue	10497	NM_006377	chr9	UNC13B
blue	83694	NM_031464	chr14	RPS6KL1
blue	81492	NM_030785	chr19	RSPH6A
blue	197258	NM_145059	chr16	FUK
blue	6091	NM_001145845,NM_002941,NM_133631	chr3	ROBO1
blue	140700	NM_080621	chr20	SAMD10
blue	90075	NM_001099437,NM_001099438,NM_194325	chr19	ZNF30
blue	9609	NM_004914	chr22	RAB36
blue	168002	NM_214462	chr6	DACT2
blue	6601	NM_001130420,NM_003075,NM_139067	chr12	SMARCC2
blue	114987	NM_001012361,NM_145241	chr9	WDR31
blue	9394	NM_004807	chr2	HS6ST1
blue	10472	NM_006352,NM_205768	chr1	ZNF238
blue	2738	NM_138465	chr8	GLI4
blue	5629	NM_002763	chr1	PROX1
blue	5179	NM_001135690,NM_006211	chr8	PENK
blue	10563	NM_006419	chr4	CXCL13
blue	2101	NM_004451	chr11	ESRRA
blue	64754	NM_001167740,NM_022743	chr1	SMYD3
blue	57017	NM_020312	chr16	COQ9
blue	79777	NM_001135704,NM_001135705,NM_001135706,NM_001135707,NM_024722	chr17	ACBD4
blue	11189	NM_001172648,NM_001172649,NM_007185	chr1	CELF3
blue	54963	NM_001193379,NM_017859	chr20	UCKL1
blue	3382	NM_001136020,NM_004968,NM_022307	chr7	ICA1
blue	8514	NM_001199860,NM_001199861,NM_001199862,NM_001199863,NM_003636,NM_172130	chr1	KCNAB2
blue	1357	NM_001868	chr7	CPA1
blue	23136	NM_012307	chr18	EPB41L3
blue	23583	NM_001243787,NM_001243788,NM_001243789,NM_001243790,NM_001243791,NM_014311	chr12	SMUG1
blue	3671	NM_005545,NM_201526	chr15	ISLR
blue	3642	NM_002196	chr20	INSM1
blue	4868	NM_004646	chr19	NPHS1
blue	144348	NM_001204298,NM_152437	chr12	ZNF664
blue	414919	NM_001001795	chr8	C8orf82
blue	797	NM_000728	chr11	CALCB
blue	10900	NM_001144825,NM_001144826,NM_006695	chr17	RUNDC3A
blue	55108	NM_001143888,NM_001143889,NM_001143890,NM_018045	chr1	BSDC1
blue	91133	NM_173464	chr18	L3MBTL4
blue	3767	NM_000525,NM_001166290	chr11	KCNJ11
blue	79698	NM_001135731,NM_024645	chr8	ZMAT4
blue	1237	NM_005201	chr3	CCR8
blue	222642	NM_001010873,NM_001159726	chr6	TSPO2
blue	2672	NM_001127215,NM_001127216,NM_005263	chr1	GFI1
blue	84196	NM_001032730,NM_032236	chr1	USP48
blue	164832	NM_198461	chr2	LONRF2
blue	85026	NM_032937	chr9	C9orf37
blue	26227	NM_006623	chr1	PHGDH
blue	493753	NM_001008215	chr2	COA5
blue	57643	NM_020883	chr1	ZSWIM5
blue	3104	NM_005341	chr1	ZBTB48
blue	100533183	NM_001204299	chr12	ZNF664-FAM101A
blue	5122	NM_000439,NM_001177875,NM_001177876	chr5	PCSK1
blue	6616	NM_003081,NM_130811	chr20	SNAP25
blue	57715	NM_001203244,NM_017893	chr10	SEMA4G
blue	8558	NM_001098533,NM_001160367,NM_052987,NM_052988	chr16	CDK10
blue	90249	NM_133369	chr5	UNC5A
blue	116	NM_001099733,NM_001117	chr18	ADCYAP1
blue	114792	NM_052904	chr6	KLHL32
blue	5992	NM_001206691,NM_032491,NM_213594	chr12	RFX4
blue	170487	NM_001024675	chr20	ACTL10
blue	126432	NM_001195833,NM_198445	chr19	RINL
blue	7507	NM_000380	chr9	XPA
blue	90678	NM_001005373,NM_001005374,NM_001190723,NM_138361	chr9	LRSAM1
blue	7108	NM_003273	chr11	TM7SF2
blue	84787	NM_032701	chr19	SUV420H2
blue	5798	NM_001199763,NM_001199764,NM_002846	chr2	PTPRN
blue	92346	NM_139240	chr1	C1orf105
blue	25844	NM_015388	chr6	YIPF3
blue	5279	NM_002642,NM_153747	chr1	PIGC
blue	23354	NM_015302	chr19	HAUS5
blue	11255	NM_007232	chr20	HRH3
blue	54221	NM_018968	chr2	SNTG2
blue	79170	NM_024320	chr17	PRR15L
blue	56848	NM_001204158,NM_001204159,NM_001204160,NM_001243876,NM_020126	chr19	SPHK2
blue	421	NM_001670	chr22	ARVCF
blue	222166	NM_152793	chr7	C7orf41
blue	51412	NM_016188	chr7	ACTL6B
blue	284131	NM_001164637,NM_001164638,NM_173627	chr17	ENDOV
blue	154215	NM_001040214,NM_153355	chr6	NKAIN2
blue	64395	NM_178439	chr2	GMCL1
blue	25861	NM_001083885,NM_001173425,NM_015404	chr9	DFNB31
blue	84251	NM_032291	chr1	SGIP1
blue	7881	NM_003471,NM_172159,NM_172160	chr3	KCNAB1
blue	10590	NM_006998	chr6	SCGN
blue	26580	NM_001122955,NM_001130702,NM_032667	chr11	BSCL2
blue	23401	NM_012083	chr10	FRAT2
blue	5727	NM_000264,NM_001083602,NM_001083603,NM_001083604,NM_001083605,NM_001083606,NM_001083607	chr9	PTCH1
blue	644844	NM_001145643	chr15	PHGR1
blue	64094	NM_001166412,NM_022138	chr6	SMOC2
blue	1780	NM_001135556,NM_001135557,NM_004411	chr7	DYNC1I1
blue	100316904	NM_001168682	chr7	SAP25
blue	640	NM_001715	chr8	BLK
blue	4354	NM_001166460,NM_001166461,NM_001166462,NM_002436	chrX	MPP1
blue	6621	NM_003086	chr9	SNAPC4
blue	56341	NM_001256536,NM_001256537,NM_019854	chr12	PRMT8
blue	120071	NM_152312	chr11	GYLTL1B
blue	66035	NM_001024938,NM_001024939,NM_030807	chr22	SLC2A11
blue	203259	NM_001184940,NM_001184941,NM_001184942,NM_001184943,NM_001184945,NM_147202	chr9	C9orf25
blue	90799	NM_138363	chr17	CEP95
blue	63908	NM_022080	chr20	NAPB
blue	23030	NM_015015	chr19	KDM4B
blue	27314	NM_014488	chr11	RAB30
blue	54540	NM_001190946	chr5	FAM193B
blue	5609	NM_145185	chr19	MAP2K7
blue	3709	NM_002223	chr12	ITPR2
blue	534	NM_001204078,NM_130463,NM_138282	chr6	ATP6V1G2
blue	26145	NM_015649	chr19	IRF2BP1
blue	57216	NM_020335	chr1	VANGL2
blue	56624	NM_001143974,NM_019893	chr10	ASAH2
blue	27343	NM_001174084,NM_001174085,NM_013274	chr10	POLL
blue	57728	NM_025132	chr4	WDR19
blue	6015	NM_002931	chr6	RING1
blue	1967	NM_001414	chr12	EIF2B1
blue	83988	NM_001040624,NM_001040625,NM_001040626,NM_001040627,NM_001040628,NM_001040629,NM_001040630,NM_032041	chr8	NCALD
blue	347733	NM_178012	chr6	TUBB2B
blue	92703	NM_138391	chr1	TMEM183A
blue	644168	NM_001080520	chr10	DRGX
blue	5316	NM_004571	chr21	PKNOX1
blue	9099	NM_001243759,NM_004205,NM_171997	chr11	USP2
blue	8541	NM_003660	chr19	PPFIA3
blue	8086	NM_001173466,NM_015665	chr12	AAAS
blue	9108	NM_004686	chr8	MTMR7
blue	56271	NM_001080425,NM_001127688	chrX	BEX4
blue	5053	NM_000277	chr12	PAH
blue	9667	NM_014649	chr19	SAFB2
blue	2941	NM_001512	chr6	GSTA4
blue	284805	NM_182584	chr20	C20orf203
blue	220965	NM_001001971,NM_001143773,NM_001166698,NM_198215	chr10	FAM13C
blue	126823	NM_001007255,NM_152366	chr1	KLHDC9
blue	816	NM_001220,NM_172078,NM_172079,NM_172080,NM_172081,NM_172082,NM_172083,NM_172084	chr7	CAMK2B
blue	10423	NM_006319	chr16	CDIPT
blue	6664	NM_003108	chr2	SOX11
blue	4986	NM_000912	chr8	OPRK1
blue	27445	NM_014510,NM_033026	chr7	PCLO
blue	9772	NM_014738	chr17	KIAA0195
blue	6499	NM_006929	chr6	SKIV2L
blue	84519	NM_032489	chr12	ACRBP
blue	9479	NM_005456	chr11	MAPK8IP1
blue	54627	NM_019090	chr1	KIAA1383
blue	137964	NM_178819	chr8	AGPAT6
blue	84457	NM_001143774,NM_032439	chr10	PHYHIPL
blue	10683	NM_016941,NM_203486	chr19	DLL3
blue	57501	NM_020741	chr3	KIAA1257
blue	774	NM_000718,NM_001243812	chr9	CACNA1B
blue	1376	NM_000098	chr1	CPT2
blue	25898	NM_001008925,NM_001009922,NM_015436	chr4	RCHY1
blue	22982	NM_014974	chr10	DIP2C
blue	388585	NM_001010926	chr1	HES5
blue	256297	NM_178161	chr10	PTF1A
blue	3567	NM_000879	chr5	IL5
blue	64130	NM_022165	chr19	LIN7B
blue	51147	NM_001127582,NM_001127583,NM_001127584,NM_001127585,NM_001127586,NM_016162	chr12	ING4
blue	57666	NM_001142641	chr12	FBRSL1
blue	55036	NM_001243342,NM_017950	chr17	CCDC40
blue	157574	NM_172366	chr8	FBXO16
blue	1141	NM_000748	chr1	CHRNB2
blue	57118	NM_020397,NM_153498	chr10	CAMK1D
blue	114327	NM_001172420,NM_018100	chr6	EFHC1
blue	728215	NM_001080396	chr13	FAM155A
blue	84971	NM_032885	chr19	ATG4D
blue	1644	NM_000790,NM_001082971,NM_001242886,NM_001242887,NM_001242888,NM_001242889,NM_001242890	chr7	DDC
blue	8733	NM_003801	chr8	GPAA1
blue	10942	NM_006799,NM_144956,NM_144957	chr16	PRSS21
blue	7073	NM_001033925,NM_003252	chr10	TIAL1
blue	105	NM_018702	chr10	ADARB2
blue	26098	NM_001202438,NM_015608	chr10	C10orf137
blue	2259	NM_004115,NM_175929	chr13	FGF14
blue	5313	NM_000298,NM_181871	chr1	PKLR
blue	3303	NM_005345	chr6	HSPA1A
blue	252839	NM_016456	chr1	TMEM9
blue	284004	NM_173620	chr17	HEXDC
blue	222643	NM_173561	chr6	UNC5CL
blue	2254	NM_002010	chr13	FGF9
blue	8120	NM_004644	chr15	AP3B2
blue	80312	NM_030625	chr10	TET1
blue	196294	NM_144981	chr11	IMMP1L
blue	1400	NM_001014809,NM_001313	chr4	CRMP1
blue	9148	NM_004210	chr10	NEURL
blue	619189	NM_001033517	chr15	SERINC4
blue	199746	NM_001040425,NM_144987	chr19	U2AF1L4
blue	84960	NM_001039374	chr9	KIAA1984
blue	116412	NM_001129730,NM_138466	chr19	ZNF837
blue	26958	NM_012133	chr7	COPG2
blue	27019	NM_012144	chr9	DNAI1
blue	26999	NM_001037332,NM_001037333,NM_014376	chr5	CYFIP2
blue	7991	NM_006765,NM_178234	chr8	TUSC3
blue	221687	NM_001165032,NM_001165033,NM_001165034,NM_152737	chr6	RNF182
blue	30837	NM_014598	chr17	SOCS7
blue	2786	NM_001098721,NM_001098722,NM_004485	chr1	GNG4
blue	124925	NM_001098635,NM_178860	chr17	SEZ6
blue	65975	NM_030906	chr11	STK33
blue	497661	NM_001035005,NM_001199346	chr18	C18orf32
blue	128344	NM_181643	chr1	C1orf88
blue	10120	NM_005735	chr2	ACTR1B
blue	653437	NM_001102467	chr2	AQP12B
blue	25875	NM_001243689,NM_015416	chr12	LETMD1
blue	79656	NM_024603	chr1	BEND5
blue	7802	NM_003462	chr1	DNALI1
blue	5608	NM_002758	chr17	MAP2K6
blue	2592	NM_000155	chr9	GALT
blue	93664	NM_001009571,NM_001167940,NM_017954	chr7	CADPS2
blue	4302	NM_005937	chr17	MLLT6
blue	1153	NM_001280	chr19	CIRBP
blue	27433	NM_001085347,NM_001134430,NM_001134431,NM_001252018,NM_001252021,NM_001252023,NM_130459	chr9	TOR2A
blue	784	NM_000725,NM_001206915,NM_001206916,NM_001206917	chr12	CACNB3
blue	1677	NM_004402	chr1	DFFB
blue	3757	NM_000238,NM_001204798,NM_172056,NM_172057	chr7	KCNH2
blue	200162	NM_206996	chr1	SPAG17
blue	84557	NM_032514,NM_181509	chr20	MAP1LC3A
blue	256130	NM_152774	chr7	TMEM196
blue	79845	NM_024787	chr8	RNF122
blue	6519	NM_000341	chr2	SLC3A1
blue	51298	NM_016585,NM_199202	chr19	THEG
blue	54329	NM_001146265,NM_001146266,NM_001146267,NM_018970	chr7	GPR85
blue	285349	NM_173658	chr3	ZNF660
blue	552889	NM_001136262	chr12	ATXN7L3B
blue	286204	NM_173689	chr9	CRB2
blue	25970	NM_001145795,NM_001145796,NM_001145797,NM_001145812,NM_015503	chr16	SH2B1
blue	84708	NM_001126328,NM_032622	chr4	LNX1
blue	3777	NM_002246	chr2	KCNK3
blue	256309	NM_001145411,NM_152775	chr4	CCDC110
blue	1636	NM_000789,NM_001178057,NM_152830	chr17	ACE
blue	51439	NM_016255	chr6	FAM8A1
blue	11075	NM_001199214,NM_007029	chr8	STMN2
blue	343263	NM_001010985	chr1	MYBPHL
blue	79946	NM_024886	chr10	C10orf95
blue	4212	NM_001220482,NM_002399,NM_170674,NM_170675,NM_170676,NM_170677,NM_172315,NM_172316	chr15	MEIS2
blue	154865	NM_178827	chr7	IQUB
blue	135295	NM_080743	chr6	SRSF12
blue	120227	NM_024514	chr11	CYP2R1
blue	140735	NM_080677	chr17	DYNLL2
blue	124602	NM_153209	chr17	KIF19
blue	57521	NM_001163034,NM_020761	chr17	RPTOR
blue	29993	NM_001199583,NM_020804	chr6	PACSIN1
blue	429	NM_004316	chr12	ASCL1
blue	642987	NM_001039763	chr5	TMEM232
blue	256281	NM_177533	chr14	NUDT14
blue	256646	NM_175741	chr15	C15orf55
blue	55160	NM_001011722,NM_018125	chr1	ARHGEF10L
blue	196403	NM_178502	chr12	DTX3
blue	26297	NM_012139	chr11	SERGEF
blue	27229	NM_014444	chr15	TUBGCP4
blue	4884	NM_002522	chr17	NPTX1
blue	284716	NM_173642	chr1	RIMKLA
blue	440270	NM_001023567	chr15	GOLGA8B
blue	221424	NM_001012974	chr6	LRRC73
blue	64376	NM_022466	chr10	IKZF5
blue	146705	NM_144679	chr17	C17orf56
blue	83538	NM_031421	chr17	TTC25
blue	9760	NM_014729	chr8	TOX
blue	9312	NM_004770	chr8	KCNB2
blue	54934	NM_017822	chr12	KANSL2
blue	3727	NM_005354	chr19	JUND
blue	23133	NM_001184896,NM_001184897,NM_001184898,NM_015107	chrX	PHF8
blue	1414	NM_001887	chr22	CRYBB1
blue	138065	NM_145051	chr9	RNF183
blue	100507421	NM_001195278	chr7	LOC100507421
blue	387712	NM_001242699	chr10	ENO4
blue	23484	NM_001128208,NM_015344	chr8	LEPROTL1
blue	64772	NM_001042573	chr17	ENGASE
blue	10815	NM_006651	chr4	CPLX1
blue	7857	NM_003469	chr2	SCG2
blue	78989	NM_001255982,NM_001255983,NM_001255984,NM_001255985,NM_001255986,NM_001255987,NM_001255988,NM_001255989,NM_024027,NM_199235	chr2	COLEC11
blue	56997	NM_020247	chr1	ADCK3
blue	79918	NM_001160305,NM_024860	chr16	SETD6
blue	55128	NM_018073	chr11	TRIM68
blue	11247	NM_007224	chr12	NXPH4
blue	8658	NM_003747	chr8	TNKS
blue	84080	NM_032140	chr16	C16orf48
blue	56130	NM_018939	chr5	PCDHB6
blue	4867	NM_000272,NM_001128178,NM_001128179,NM_207181	chr2	NPHP1
blue	55521	NM_001017397,NM_001017398,NM_018700	chr5	TRIM36
blue	100128071	NM_001167676	chr1	LOC100128071
blue	83639	NM_001130011,NM_031451	chr19	TEX101
blue	30848	NM_020994,NM_172377	chrX	CTAG2
blue	113177	NM_001031735,NM_001039846	chr19	IZUMO4
blue	83959	NM_001174089,NM_001174090,NM_032034	chr20	SLC4A11
blue	10809	NM_006645	chr11	STARD10
blue	51125	NM_001002296,NM_001174124,NM_016099	chr8	GOLGA7
blue	10396	NM_001105529,NM_006095	chr4	ATP8A1
blue	9829	NM_014787	chr1	DNAJC6
blue	50632	NM_015722	chr10	CALY
blue	1113	NM_001275	chr14	CHGA
blue	28992	NM_014067	chr11	MACROD1
blue	23608	NM_001145125,NM_013446	chr7	MKRN1
blue	6000	NM_002924	chr1	RGS7
blue	23673	NM_177424	chr1	STX12
blue	80319	NM_025212	chr4	CXXC4
blue	656	NM_001720	chr1	BMP8B
blue	80725	NM_025248	chr17	SRCIN1
blue	84620	NM_001142351,NM_001142352,NM_032528	chr2	ST6GAL2
blue	7429	NM_007127	chr2	VIL1
blue	56890	NM_001205028,NM_001205029,NM_017440,NM_020128	chr12	MDM1
blue	80217	NM_025145	chr10	WDR96
blue	5979	NM_020630,NM_020975	chr10	RET
blue	6657	NM_003106	chr3	SOX2
blue	2339	NM_002027	chr8	FNTA
blue	2901	NM_002088	chr19	GRIK5
blue	92170	NM_138384	chr10	MTG1
blue	7920	NM_001177515,NM_021160	chr6	ABHD16A
blue	202051	NM_194296	chr5	SPATA24
blue	220359	NM_145719	chr11	TIGD3
blue	8842	NM_001145847,NM_001145848,NM_001145849,NM_001145850,NM_001145851,NM_001145852,NM_006017	chr4	PROM1
blue	55692	NM_018032,NM_201412	chr16	LUC7L
blue	58528	NM_021244	chr6	RRAGD
blue	23635	NM_012446	chr5	SSBP2
blue	8718	NM_001039664,NM_003790,NM_148965,NM_148966,NM_148967,NM_148970	chr1	TNFRSF25
blue	441381	NM_001024678	chr8	LRRC24
blue	50861	NM_015894	chr20	STMN3
blue	56181	NM_001099625,NM_001099626,NM_001099627,NM_019557	chr1	FAM54B
blue	8618	NM_003716,NM_183393,NM_183394	chr3	CADPS
blue	4147	NM_002380,NM_030583	chr8	MATN2
blue	113655	NM_138431	chr8	MFSD3
blue	124989	NM_001195192,NM_152347	chr17	C17orf57
blue	83795	NM_001135105,NM_001135106,NM_001135107,NM_032115	chr6	KCNK16
blue	118881	NM_144589	chr10	COMTD1
blue	10500	NM_001178061,NM_001178062,NM_030913	chr1	SEMA6C
blue	51473	NM_001195610,NM_016356	chr6	DCDC2
blue	89822	NM_001135111,NM_031460	chr6	KCNK17
blue	116443	NM_133445	chr9	GRIN3A
blue	339105	NM_001039503	chr16	PRSS53
blue	23038	NM_015023	chr1	WDTC1
blue	266675	NM_153274	chr1	BEST4
blue	81796	NM_001146008,NM_001146009,NM_030958	chr8	SLCO5A1
blue	27239	NM_014449,NM_019858	chr12	GPR162
blue	445	NM_000050,NM_054012	chr9	ASS1
blue	11172	NM_007179	chr9	INSL6
blue	114131	NM_053049	chr10	UCN3
blue	57710	NM_020950	chr1	KIAA1614
blue	11176	NM_013449	chr12	BAZ2A
blue	7090	NM_001105192,NM_005078,NM_020908	chr15	TLE3
blue	91147	NM_001142301,NM_153704	chr8	TMEM67
blue	23265	NM_001013839,NM_001145297,NM_001145298,NM_001145299,NM_015219	chr17	EXOC7
blue	5498	NM_000309,NM_001122764	chr1	PPOX
blue	56654	NM_015392	chr9	NPDC1
blue	149840	NM_152504	chr20	C20orf196
blue	65988	NM_023931	chr16	ZNF747
blue	55512	NM_018667	chr16	SMPD3
blue	79955	NM_001195263,NM_024895	chr10	PDZD7
blue	388364	NM_206832	chr17	TMIGD1
blue	3177	NM_001532	chr11	SLC29A2
blue	10242	NM_005832,NM_181361	chr3	KCNMB2
blue	29106	NM_001165257,NM_013243	chr15	SCG3
blue	55859	NM_018476	chrX	BEX1
blue	80313	NM_001143757,NM_001143758,NM_001143759,NM_030626	chr10	LRRC27
blue	149643	NM_001024601	chr1	C1orf227
blue	638	NM_001197	chr22	BIK
blue	23105	NM_015082	chr5	FSTL4
blue	9762	NM_014731	chr20	ProSAPiP1
blue	27130	NM_014425,NM_183245	chr9	INVS
blue	9705	NM_014682	chr8	ST18
blue	9149	NM_004714,NM_006483,NM_006484	chr19	DYRK1B
blue	79692	NM_001242797,NM_001242798,NM_001242799,NM_024639	chr6	ZNF322
blue	57150	NM_001042493,NM_020425	chr6	C6orf162
blue	3170	NM_021784,NM_153675	chr20	FOXA2
blue	11069	NM_001100397,NM_007023	chr2	RAPGEF4
blue	5081	NM_001135254,NM_002584,NM_013945	chr1	PAX7
blue	157848	NM_152568	chr8	NKX6-3
blue	10422	NM_016172	chr9	UBAC1
blue	93183	NM_145167	chr1	PIGM
blue	130916	NM_182501	chr2	MTERFD2
blue	22903	NM_014962,NM_181443	chr20	BTBD3
blue	58508	NM_170606	chr7	MLL3
blue	57623	NM_001029939,NM_001167583,NM_001174157,NM_001174158,NM_020863	chr8	ZFAT
blue	92691	NM_001142310,NM_001142311,NM_001142312,NM_138390	chr2	TMEM169
blue	80125	NM_025055,NM_182791	chr15	CCDC33
blue	222183	NM_001110199	chr7	SRRM3
blue	84455	NM_032437	chr1	EFCAB7
blue	255928	NM_001146261,NM_001146262,NM_001146264,NM_001256006,NM_153262	chr1	SYT14
blue	1272	NM_001256063,NM_001256064,NM_001843,NM_175038	chr12	CNTN1
blue	389610	NM_207411	chr8	XKR5
blue	25851	NM_015395	chr7	TECPR1
blue	92815	NM_033445	chr1	HIST3H2A
blue	757	NM_006134	chr21	TMEM50B
blue	5423	NM_002690	chr8	POLB
blue	140825	NM_080749	chr20	NEURL2
blue	57821	NM_021179	chr1	C1orf114
blue	26229	NM_012200	chr11	B3GAT3
blue	440435	NM_001004334	chr17	GPR179
blue	55636	NM_017780	chr8	CHD7
blue	7425	NM_003378	chr7	VGF
blue	5454	NM_005604	chr6	POU3F2
blue	375612	NM_199000	chr7	LHFPL3
blue	54093	NM_001007259,NM_017438	chr21	SETD4
blue	653319	NM_001040715	chr16	KIAA0895L
blue	8501	NM_001198810,NM_003627	chr11	SLC43A1
blue	283600	NM_207117	chr14	SLC25A47
blue	222256	NM_152750	chr7	CDHR3
blue	1620	NM_014618	chr9	DBC1
blue	27189	NM_013278	chr16	IL17C
blue	11159	NM_007082,NM_013412	chr2	RABL2A
blue	23373	NM_001098482,NM_015321	chr19	CRTC1
blue	29116	NM_013262	chr6	MYLIP
blue	283991	NM_182565	chr17	FAM100B
blue	2047	NM_004441	chr3	EPHB1
blue	9832	NM_014790	chr5	JAKMIP2
blue	1208	NM_001252597,NM_001252598,NM_001832	chr6	CLPS
blue	441869	NM_001145210,NM_001243535,NM_001243536	chr1	ANKRD65
blue	10063	NM_005694	chr3	COX17
blue	1087	NM_006890	chr19	CEACAM7
blue	65220	NM_001198993,NM_001198994,NM_001198995,NM_023018	chr1	NADK
blue	10868	NM_001008563,NM_001110303,NM_006676	chr9	USP20
blue	6860	NM_020783	chr18	SYT4
blue	3483	NM_001146006,NM_004970	chr16	IGFALS
blue	90113	NM_138345	chr3	VWA5B2
blue	80331	NM_025219	chr20	DNAJC5
blue	64122	NM_022158	chr17	FN3K
blue	79634	NM_001193528,NM_024583	chr2	SCRN3
blue	51361	NM_015888	chr1	HOOK1
blue	10902	NM_001164326,NM_006696,NM_139199	chr5	BRD8
blue	10299	NM_005885	chr5	MARCH6
blue	79696	NM_001042430,NM_024643	chr14	ZC2HC1C
blue	9962	NM_005116,NM_203327	chr20	SLC23A2
blue	7994	NM_001099412,NM_001099413,NM_006766	chr8	KAT6A
blue	115703	NM_001172630,NM_052948	chr19	ARHGAP33
blue	645811	NM_001143980	chr16	CCDC154
blue	115827	NM_138453	chr5	RAB3C
blue	6857	NM_001135805,NM_001135806,NM_005639	chr12	SYT1
blue	9555	NM_001040158,NM_004893,NM_138609,NM_138610	chr5	H2AFY
blue	9028	NM_003961	chr16	RHBDL1
blue	85352	NM_001099294	chr22	KIAA1644
blue	767	NM_004056	chr8	CA8
blue	140739	NM_080678	chr2	UBE2F
blue	221458	NM_145027	chr6	KIF6
blue	9139	NM_001032999,NM_001039709,NM_005093	chr20	CBFA2T2
blue	284325	NM_198476	chr19	C19orf54
blue	10814	NM_001008220,NM_006650	chr5	CPLX2
blue	54097	NM_058186,NM_206964	chr21	FAM3B
blue	79140	NM_024296	chr1	CCDC28B
blue	83696	NM_001160372,NM_031466	chr8	TRAPPC9
blue	23057	NM_015039,NM_170706	chr1	NMNAT2
blue	2566	NM_000816,NM_198903,NM_198904	chr5	GABRG2
blue	5565	NM_005399	chr1	PRKAB2
blue	84953	NM_032867	chr11	MICALCL
blue	8382	NM_003551	chr5	NME5
blue	57578	NM_020818	chr14	UNC79
blue	285613	NM_001130029,NM_173828	chr5	RELL2
blue	84501	NM_032451	chr16	SPIRE2
blue	577	NM_001704	chr6	BAI3
blue	55540	NM_018725	chr3	IL17RB
blue	64333	NM_001080156,NM_001080157,NM_032496	chr12	ARHGAP9
blue	56131	NM_018938	chr5	PCDHB4
blue	55132	NM_018078,NM_032239,NM_178043	chr4	LARP1B
blue	117177	NM_001024647,NM_022456,NM_175623,NM_175624,NM_175625	chr12	RAB3IP
blue	796	NM_001033952,NM_001033953,NM_001741	chr11	CALCA
blue	10444	NM_006336	chr9	ZER1
blue	142683	NM_080878	chr1	ITLN2
blue	27005	NM_001014443,NM_012475	chr1	USP21
blue	653659	NM_001079809	chr1	TMEM183B
blue	374955	NM_198546	chr1	SPATA21
blue	8543	NM_006769	chr1	LMO4
blue	23175	NM_145693	chr2	LPIN1
blue	9899	NM_001167580,NM_014848	chr15	SV2B
blue	2922	NM_001012512,NM_001012513,NM_002091	chr18	GRP
blue	210	NM_000031	chr9	ALAD
blue	130106	NM_001029881	chr2	CIB4
blue	89953	NM_138343,NM_201521,NM_201522,NM_201523	chr6	KLC4
blue	9892	NM_001242792,NM_001242793,NM_001242794,NM_014841	chr6	SNAP91
blue	57209	NM_021045	chr10	ZNF248
blue	92979	NM_138396	chr12	MARCH9
blue	221496	NM_001143944,NM_181336	chr6	LEMD2
blue	51251	NM_001002010,NM_001166118,NM_016489	chr7	NT5C3
blue	5662	NM_002779	chr10	PSD
blue	29803	NM_001099695,NM_001099696,NM_013400,NM_014374	chr7	REPIN1
blue	6834	NM_003172	chr9	SURF1
blue	23294	NM_015245	chr6	ANKS1A
blue	116983	NM_030649	chr1	ACAP3
blue	80237	NM_025165	chr15	ELL3
blue	349565	NM_001200047,NM_178177	chr3	NMNAT3
blue	5051	NM_000437	chr1	PAFAH2
blue	283989	NM_207346	chr17	TSEN54
blue	55174	NM_018142	chr8	INTS10
blue	56521	NM_021800,NM_201262	chr10	DNAJC12
blue	3765	NM_004983	chr1	KCNJ9
blue	8811	NM_003857	chr17	GALR2
blue	2643	NM_000161,NM_001024024,NM_001024070,NM_001024071	chr14	GCH1
blue	23329	NM_015279	chr12	TBC1D30
blue	9649	NM_001190728,NM_001190729,NM_001190730,NM_014636	chr9	RALGPS1
blue	587	NM_001164773,NM_001190	chr19	BCAT2
blue	51123	NM_001042510,NM_001042511,NM_016096	chr8	ZNF706
blue	7746	NM_001199479,NM_001199480,NM_006299	chr6	ZNF193
blue	149473	NM_152499	chr1	CCDC24
blue	83648	NM_053279	chr8	FAM167A
blue	400961	NM_020459	chr2	PAIP2B
blue	89853	NM_001011703,NM_033446	chr9	FAM125B
blue	4211	NM_002398	chr2	MEIS1
blue	10753	NM_006615,NM_016452	chr1	CAPN9
blue	57449	NM_001042663,NM_001042664,NM_001042665,NM_020631,NM_198681	chr1	PLEKHG5
blue	84309	NM_001193452,NM_032349	chr16	NUDT16L1
blue	5989	NM_002918	chr19	RFX1
blue	134701	NM_001009994	chr6	RIPPLY2
blue	253012	NM_001039372,NM_198151	chr7	HEPACAM2
blue	3029	NM_001040427,NM_005326	chr16	HAGH
blue	53635	NM_017432	chr19	PTOV1
blue	8288	NM_000502	chr17	EPX
blue	123904	NM_198443	chr16	NRN1L
blue	54497	NM_019024	chr2	HEATR5B
blue	1114	NM_001819	chr20	CHGB
blue	54436	NM_018986	chr4	SH3TC1
blue	51157	NM_001163423,NM_016202,NM_207115	chr19	ZNF580
blue	9201	NM_001195415,NM_001195416,NM_001195430,NM_004734	chr13	DCLK1
blue	54567	NM_019074	chr15	DLL4
blue	28951	NM_021643	chr2	TRIB2
blue	64067	NM_001164749,NM_001165893,NM_022123,NM_173159	chr14	NPAS3
blue	114804	NM_052916	chr17	RNF157
blue	3795	NM_000221,NM_006488	chr2	KHK
blue	2868	NM_001004056,NM_001004057,NM_182982	chr4	GRK4
blue	114789	NM_001006641,NM_001006642,NM_001006643,NM_052901	chr9	SLC25A25
blue	154043	NM_173515	chr6	CNKSR3
blue	92370	NM_001037172,NM_152282	chr3	ACPL2
blue	27165	NM_013267	chr12	GLS2
blue	147381	NM_182511	chr18	CBLN2
blue	286	NM_000037,NM_001142445,NM_001142446,NM_020475,NM_020476,NM_020477,NM_020478,NM_020480	chr8	ANK1
blue	22864	NM_014925	chr12	R3HDM2
blue	54492	NM_001142651	chr5	NEURL1B
blue	64426	NM_022491	chr12	SUDS3
blue	51617	NM_015980	chr5	HMP19
blue	55502	NM_001142853,NM_018645	chr2	HES6
blue	2938	NM_145740	chr6	GSTA1
blue	23403	NM_001080469	chr19	FBXO46
blue	23131	NM_001002909	chr17	GPATCH8
blue	146923	NM_173079	chr17	RUNDC1
blue	124961	NM_153018	chr17	ZFP3
blue	1912	NM_004427,NM_198040	chr1	PHC2
blue	146542	NM_001024683,NM_145271	chr16	ZNF688
blue	140706	NM_080625	chr20	C20orf160
blue	7976	NM_017412,NM_145866	chr8	FZD3
blue	22838	NM_014901	chr5	RNF44
blue	10669	NM_001166239,NM_001166240,NM_001166241,NM_006569	chr2	CGREF1
blue	246329	NM_145064	chr12	STAC3
brown	83548	NM_031431	chr13	COG3
brown	51599	NM_015925,NM_205834,NM_205835	chr19	LSR
brown	7022	NM_003222	chr20	TFAP2C
brown	8214	NM_005675	chr22	DGCR6
brown	8711	NM_001251902,NM_003985	chr17	TNK1
brown	90313	NM_138349	chr17	TP53I13
brown	143384	NM_153810	chr10	C10orf46
brown	5922	NM_006506	chr3	RASA2
brown	200879	NM_139248	chr3	LIPH
brown	83541	NM_001042353,NM_031424,NM_207121	chr20	FAM110A
brown	6510	NM_001145144,NM_001145145,NM_005628	chr19	SLC1A5
brown	343990	NM_207362	chr2	C2orf55
brown	6239	NM_001003698,NM_001003699,NM_001003700,NM_001168344	chr6	RREB1
brown	29763	NM_001184974,NM_001184975,NM_016223	chr11	PACSIN3
brown	2886	NM_001030002,NM_001242442,NM_001242443,NM_005310	chr17	GRB7
brown	29984	NM_014578	chr11	RHOD
brown	57402	NM_020672	chr1	S100A14
brown	5724	NM_000952,NM_001164721,NM_001164722,NM_001164723	chr1	PTAFR
brown	120376	NM_001136105	chr11	C11orf93
brown	100128927	NM_001137601	chr14	ZBTB42
brown	3880	NM_002276	chr17	KRT19
brown	1545	NM_000104	chr2	CYP1B1
brown	3775	NM_002245	chr1	KCNK1
brown	8654	NM_001083,NM_033430,NM_033437	chr4	PDE5A
brown	79725	NM_024672	chr4	THAP9
brown	3096	NM_002114	chr6	HIVEP1
brown	9722	NM_001126060,NM_001164757,NM_014697	chr1	NOS1AP
brown	27315	NM_001145438,NM_001256235,NM_001256236,NM_001256237,NM_001256238,NM_001256239,NM_001256240,NM_014489	chr11	PGAP2
brown	54866	NM_001130143,NM_017726	chr15	PPP1R14D
brown	58489	NM_021214	chr15	FAM108C1
brown	6337	NM_001038,NM_001159575,NM_001159576	chr12	SCNN1A
brown	3664	NM_001206696,NM_006147	chr1	IRF6
brown	374918	NM_198541	chr19	IGFL1
brown	4828	NM_021077,NM_205858	chr15	NMB
brown	427	NM_001127505,NM_004315,NM_177924	chr8	ASAH1
brown	10863	NM_014265,NM_021777	chr8	ADAM28
brown	51205	NM_016361	chr1	ACP6
brown	2517	NM_000147	chr1	FUCA1
brown	84301	NM_032341	chr1	DDI2
brown	56649	NM_001083947,NM_001173551,NM_001173552,NM_019894	chr11	TMPRSS4
brown	55227	NM_018214	chr6	LRRC1
brown	6659	NM_003107	chr6	SOX4
brown	2627	NM_005257	chr18	GATA6
brown	100131755	NM_001256155	chrX	ARMCX4
brown	55796	NM_001170701,NM_001170702,NM_001170703,NM_001170704,NM_018388,NM_133486	chrX	MBNL3
brown	143098	NM_173496	chr10	MPP7
brown	23767	NM_013281,NM_198391	chr20	FLRT3
brown	84640	NM_032557	chr4	USP38
brown	22874	NM_014935	chr1	PLEKHA6
brown	285973	NM_173681	chr7	ATG9B
brown	8491	NM_003618	chr2	MAP4K3
brown	55561	NM_017525	chr11	CDC42BPG
brown	2304	NM_004473	chr9	FOXE1
brown	57644	NM_020884	chr20	MYH7B
brown	3728	NM_002230,NM_021991	chr17	JUP
brown	84190	NM_032230	chr12	C12orf26
brown	1512	NM_004390	chr15	CTSH
brown	64856	NM_022834,NM_199121	chr1	VWA1
brown	112724	NM_001145971,NM_138412	chr19	RDH13
brown	83719	NM_001145524,NM_031477	chr16	YPEL3
brown	55823	NM_021729	chr11	VPS11
brown	84000	NM_001077263,NM_001206789,NM_001206790,NM_001244995	chr11	TMPRSS13
brown	9249	NM_004753	chr1	DHRS3
brown	415117	NM_001001850	chr3	STX19
brown	23033	NM_001199942,NM_015018	chr6	DOPEY1
brown	2810	NM_006142	chr1	SFN
brown	5493	NM_002705	chr16	PPL
brown	2548	NM_000152,NM_001079803,NM_001079804	chr17	GAA
brown	60684	NM_021942,NM_199053	chr4	TRAPPC11
brown	1523	NM_001202543,NM_001202544,NM_001202545,NM_001202546,NM_001913,NM_181500,NM_181552	chr7	CUX1
brown	727957	NM_001099280,NM_001099281,NM_032450	chr8	HEATR7A
brown	79056	NM_024081	chr11	PRRG4
brown	391322	NM_001144931	chr22	LOC391322
brown	26504	NM_020184	chr2	CNNM4
brown	3017	NM_021063,NM_138720	chr6	HIST1H2BD
brown	5017	NM_004561	chr11	OVOL1
brown	57700	NM_001135051,NM_020940	chr10	FAM160B1
brown	55014	NM_017919	chr9	STX17
brown	162333	NM_001100875,NM_152598	chr17	MARCH10
brown	59084	NM_021572	chr6	ENPP5
brown	126695	NM_152365	chr1	C1orf172
brown	81607	NM_030916	chr1	PVRL4
brown	92714	NM_152285	chr9	ARRDC1
brown	114783	NM_001080434	chr19	LMTK3
brown	163702	NM_170743,NM_173064,NM_173065	chr1	IL28RA
brown	55315	NM_001174098,NM_018344	chr10	SLC29A3
brown	55251	NM_001104925,NM_018257	chr20	PCMTD2
brown	92840	NM_138393	chr19	REEP6
brown	55858	NM_018475	chr4	TMEM165
brown	2801	NM_004486	chr9	GOLGA2
brown	91050	NM_001130726,NM_173463	chr4	CCDC149
brown	80194	NM_001078650,NM_001078651,NM_025124	chr11	TMEM134
brown	79037	NM_024070	chr7	PVRIG
brown	4072	NM_002354	chr2	EPCAM
brown	401827	NM_001025190	chr16	MSLNL
brown	51430	NM_014283,NM_016227	chr1	C1orf9
brown	93517	NM_145168	chr16	SDR42E1
brown	55765	NM_001142569,NM_018265	chr1	C1orf106
brown	10437	NM_006332	chr19	IFI30
brown	10126	NM_005740	chr22	DNAL4
brown	647024	NM_001164446	chr6	C6orf132
brown	283229	NM_173584	chr11	EFCAB4A
brown	57523	NM_025081	chr14	NYNRIN
brown	23321	NM_001130067,NM_015271	chr4	TRIM2
brown	286077	NM_198488	chr8	FAM83H
brown	372	NM_001142281,NM_001655	chr11	ARCN1
brown	79838	NM_001105248,NM_001105249,NM_024780	chr16	TMC5
brown	4254	NM_000899,NM_003994	chr12	KITLG
brown	23368	NM_015316	chr14	PPP1R13B
brown	9885	NM_014835,NM_144498	chr20	OSBPL2
brown	7286	NM_001126337,NM_020127	chr1	TUFT1
brown	54869	NM_017729,NM_133180	chr19	EPS8L1
brown	92565	NM_145235	chr10	FANK1
brown	147808	NM_203374	chr19	ZNF784
brown	26136	NM_015641,NM_152829	chr7	TES
brown	93185	NM_001206665,NM_052868	chr1	IGSF8
brown	140733	NM_001033087,NM_080676	chr20	MACROD2
brown	4054	NM_001130144,NM_001164266,NM_021070	chr11	LTBP3
brown	1741	NM_001166278,NM_020730,NM_021120	chrX	DLG3
brown	8879	NM_003901	chr10	SGPL1
brown	80021	NM_024956	chr15	TMEM62
brown	55612	NM_017671	chr20	FERMT1
brown	63027	NM_015482,NM_021945	chr6	SLC22A23
brown	162514	NM_145068	chr17	TRPV3
brown	255104	NM_181719	chr1	TMCO4
brown	57720	NM_001136557,NM_001136558,NM_020960	chr9	GPR107
brown	9400	NM_001003715,NM_001003716,NM_004259	chr17	RECQL5
brown	10103	NM_005727	chr1	TSPAN1
brown	10207	NM_176877	chr1	INADL
brown	2065	NM_001005915,NM_001982	chr12	ERBB3
brown	225689	NM_139021	chr8	MAPK15
brown	8804	NM_003851	chr1	CREG1
brown	11163	NM_019094,NM_199040	chr12	NUDT4
brown	25938	NM_015473	chr14	HEATR5A
brown	10076	NM_001195001,NM_005704,NM_133177,NM_133178	chr1	PTPRU
brown	51585	NM_015885	chr11	PCF11
brown	160335	NM_152588	chr12	TMTC2
brown	54503	NM_001001483,NM_019028	chr11	ZDHHC13
brown	284207	NM_001004431	chr17	METRNL
brown	144108	NM_194285	chr11	SPTY2D1
brown	27236	NM_001025593,NM_001025595,NM_014447	chr4	ARFIP1
brown	158584	NM_174912	chrX	FAAH2
brown	64129	NM_001204414,NM_001204415,NM_022164	chr1	TINAGL1
brown	57648	NM_001198972,NM_001198973,NM_020888	chr1	KIAA1522
brown	64284	NM_022449	chr2	RAB17
brown	26154	NM_015657,NM_173076	chr2	ABCA12
brown	3169	NM_004496	chr14	FOXA1
brown	6284	NM_001024210,NM_001024211,NM_001024212,NM_001024213,NM_005979	chr1	S100A13
brown	23508	NM_015351	chr14	TTC9
brown	113263	NM_138426	chr7	GLCCI1
brown	54836	NM_017688	chr9	BSPRY
brown	166815	NM_145715	chr4	TIGD2
brown	2444	NM_002031	chr6	FRK
brown	725	NM_000716,NM_001017364,NM_001017365,NM_001017366,NM_001017367	chr1	C4BPB
brown	8495	NM_001256568,NM_001256569,NM_003621	chr11	PPFIBP2
brown	1942	NM_004428,NM_182685	chr1	EFNA1
brown	57153	NM_001145056,NM_020428	chr19	SLC44A2
brown	7692	NM_001083330,NM_003434	chr20	ZNF133
brown	128272	NM_153213	chr1	ARHGEF19
brown	9618	NM_004295	chr17	TRAF4
brown	11077	NM_007031	chr21	HSF2BP
brown	282809	NM_001199777,NM_172240	chr12	POC1B
brown	1829	NM_001943	chr18	DSG2
brown	201176	NM_174919,NM_199282	chr17	ARHGAP27
brown	56243	NM_001098500,NM_001098501,NM_019590	chr10	KIAA1217
brown	9440	NM_004268	chr11	MED17
brown	93210	NM_033419	chr17	PGAP3
brown	79874	NM_024816	chr16	RABEP2
brown	147798	NM_001145303,NM_144686	chr19	TMC4
brown	53343	NM_001248011,NM_024047,NM_198038	chr4	NUDT9
brown	5349	NM_001136007,NM_001136008,NM_001136009,NM_001136010,NM_001136011,NM_001136012,NM_005971,NM_021910	chr19	FXYD3
brown	10256	NM_006314	chr1	CNKSR1
brown	3694	NM_000888	chr2	ITGB6
brown	7054	NM_000360,NM_199292,NM_199293	chr11	TH
brown	26578	NM_012383	chr9	OSTF1
brown	2125	NM_001988	chr17	EVPL
brown	4798	NM_001143835,NM_006165	chr11	NFRKB
brown	9725	NM_014698	chr1	TMEM63A
brown	130340	NM_001039569	chr2	AP1S3
brown	338657	NM_198489	chr11	CCDC84
brown	55686	NM_018000	chr2	MREG
brown	10053	NM_005498	chr19	AP1M2
brown	51274	NM_016531	chr4	KLF3
brown	27163	NM_001042402,NM_014435	chr4	NAAA
brown	256471	NM_152778	chr4	MFSD8
brown	54681	NM_177938,NM_177939	chr3	P4HTM
brown	58191	NM_001100812,NM_022059	chr17	CXCL16
brown	64762	NM_001242409,NM_022751	chr18	FAM59A
brown	92359	NM_139161,NM_174881	chr19	CRB3
brown	79153	NM_024307	chr16	GDPD3
brown	23067	NM_015048	chr12	SETD1B
brown	23624	NM_001130852,NM_012116	chr19	CBLC
brown	285489	NM_001164673,NM_173660	chr4	DOK7
brown	116844	NM_052972	chr19	LRG1
brown	202915	NM_001097620	chr7	TMEM184A
brown	1747	NM_005220	chr17	DLX3
brown	56912	NM_001168618,NM_020153	chr11	IFT46
brown	28983	NM_014058	chr4	TMPRSS11E
brown	51111	NM_016028,NM_017635	chr11	SUV420H1
brown	161291	NM_001017970	chr14	TMEM30B
brown	9144	NM_004710	chr17	SYNGR2
brown	119391	NM_001191013,NM_001191014,NM_001191015,NM_183239	chr10	GSTO2
brown	2776	NM_002072	chr9	GNAQ
brown	201895	NM_174921	chr4	C4orf34
brown	10929	NM_032102	chr11	SRSF8
brown	79919	NM_001085437,NM_024861	chr2	C2orf54
brown	23443	NM_012243	chr1	SLC35A3
brown	642475	NM_001100878	chr8	C8orf73
brown	2707	NM_001005752,NM_024009	chr1	GJB3
brown	3280	NM_005524	chr3	HES1
brown	8673	NM_003761	chr2	VAMP8
brown	6768	NM_021978	chr11	ST14
brown	55314	NM_018342	chr4	TMEM144
brown	2185	NM_004103,NM_173174,NM_173175,NM_173176	chr8	PTK2B
brown	93627	NM_001163435,NM_001163436,NM_001163437,NM_033115	chr4	TBCK
brown	8503	NM_001114172,NM_003629	chr1	PIK3R3
brown	121506	NM_152321	chr12	ERP27
brown	7915	NM_001080,NM_170740	chr6	ALDH5A1
brown	23023	NM_001017395,NM_001128224	chr3	TMCC1
brown	23555	NM_012339	chr10	TSPAN15
brown	3993	NM_001015002,NM_001031803,NM_004524	chr17	LLGL2
brown	79720	NM_024667	chr12	VPS37B
brown	196	NM_001621	chr7	AHR
brown	143872	NM_152432	chr11	ARHGAP42
brown	768211	NM_001085399,NM_001085400	chr4	RELL1
brown	11226	NM_007210	chr12	GALNT6
brown	8660	NM_003749	chr13	IRS2
brown	2591	NM_004482	chr2	GALNT3
brown	643641	NM_001099220	chr7	ZNF862
brown	8538	NM_003658	chr11	BARX2
brown	642273	NM_001077710	chr2	FAM110C
brown	55286	NM_001104629,NM_018302	chr4	C4orf19
brown	122970	NM_152331	chr14	ACOT4
brown	78992	NM_024029	chr19	YIPF2
brown	688	NM_001730	chr13	KLF5
brown	8353	NM_003532	chr6	HIST1H3E
brown	116984	NM_015230	chr4	ARAP2
brown	340706	NM_198496	chr10	VWA2
brown	139221	NM_001171020,NM_152423	chrX	MUM1L1
brown	8693	NM_003774	chr12	GALNT4
brown	10045	NM_005490	chr19	SH2D3A
brown	132014	NM_001193380,NM_153480,NM_153483	chr3	IL17RE
brown	50848	NM_016946	chr1	F11R
brown	55001	NM_001114108,NM_017904	chr1	TTC22
brown	283987	NM_030630	chr17	C17orf28
brown	26751	NM_001159597,NM_015677	chr2	SH3YL1
brown	10579	NM_006997,NM_206860,NM_206861,NM_206862	chr10	TACC2
brown	5774	NM_001145368,NM_001145369,NM_001145370,NM_001145371,NM_001145372,NM_002829	chr9	PTPN3
brown	162427	NM_178126	chr17	FAM134C
brown	79090	NM_024108	chr19	TRAPPC6A
brown	3713	NM_005547	chr1	IVL
brown	119504	NM_001242546,NM_001242547,NM_001242548,NM_173473	chr10	ANAPC16
brown	2041	NM_005232	chr7	EPHA1
brown	6820	NM_004605,NM_177973	chr19	SULT2B1
brown	30061	NM_014585	chr2	SLC40A1
brown	9528	NM_004872	chr1	TMEM59
brown	219743	NM_001040273,NM_173555	chr10	TYSND1
brown	4151	NM_005368,NM_203377,NM_203378	chr22	MB
brown	6788	NM_001256312,NM_001256313,NM_006281	chr8	STK3
brown	53832	NM_014432	chr6	IL20RA
brown	29896	NM_013293	chr7	TRA2A
brown	100529261	NM_001202558,NM_001202559	chr14	CHURC1-FNTB
brown	10653	NM_001166103,NM_021102	chr19	SPINT2
brown	64063	NM_022119	chr16	PRSS22
brown	3855	NM_005556	chr12	KRT7
brown	25988	NM_001243259,NM_015517,NM_198971	chr11	HINFP
brown	283232	NM_001042463,NM_174940	chr11	TMEM80
brown	956	NM_001248	chr3	ENTPD3
brown	100131187	NM_001113205,NM_001113206,NM_001113207	chr1	TSTD1
brown	112574	NM_001102575,NM_001145427,NM_052870	chr5	SNX18
brown	80271	NM_025194	chr19	ITPKC
brown	80195	NM_025125	chr10	FAM213A
brown	5321	NM_024420	chr1	PLA2G4A
brown	79961	NM_024901	chr1	DENND2D
brown	3291	NM_000196	chr16	HSD11B2
brown	159195	NM_152586	chr10	USP54
brown	79784	NM_001077186,NM_001145809,NM_024729	chr19	MYH14
brown	7477	NM_058238	chr22	WNT7B
brown	23221	NM_001160036,NM_001160037,NM_015178	chr8	RHOBTB2
brown	3557	NM_000577,NM_173841,NM_173842,NM_173843	chr2	IL1RN
brown	10794	NM_006635	chr19	ZNF460
brown	9743	NM_001142685,NM_014715	chr11	ARHGAP32
brown	23037	NM_178140	chr5	PDZD2
brown	56948	NM_020195	chr14	SDR39U1
brown	4926	NM_006185	chr11	NUMA1
brown	79413	NM_024508	chr3	ZBED2
brown	999	NM_004360	chr16	CDH1
brown	10840	NM_012190	chr3	ALDH1L1
brown	1832	NM_001008844,NM_004415	chr6	DSP
brown	5753	NM_001256358,NM_005975	chr20	PTK6
brown	84951	NM_032865	chr17	TNS4
brown	149041	NM_172071	chr1	RC3H1
brown	79815	NM_024759	chr8	NIPAL2
brown	84293	NM_001243778,NM_001243779,NM_001243780,NM_001243781,NM_001243782,NM_032333	chr10	C10orf58
brown	132321	NM_001099783,NM_173487	chr4	C4orf33
brown	1831	NM_001015881,NM_004089,NM_198057	chrX	TSC22D3
brown	90060	NM_001163321,NM_001163322,NM_001163323,NM_033626	chrX	CCDC120
brown	643008	NM_001162995	chr17	C17orf109
brown	10099	NM_001168412,NM_005724,NM_198902	chr15	TSPAN3
brown	79991	NM_024928	chr10	OBFC1
brown	83593	NM_182663,NM_182664,NM_182665	chr1	RASSF5
brown	6799	NM_001054,NM_177528	chr16	SULT1A2
brown	84869	NM_032783	chr4	CBR4
brown	57822	NM_001195010,NM_021180,NM_198173,NM_198174	chr1	GRHL3
brown	5253	NM_005392	chr9	PHF2
brown	283212	NM_001039548	chr11	KLHL35
brown	645027	NM_001145127	chr17	EVPLL
brown	59307	NM_001135053,NM_001135054,NM_021805	chr11	SIGIRR
brown	4055	NM_002342	chr12	LTBR
brown	29760	NM_001114094,NM_013314	chr10	BLNK
brown	89846	NM_001083536,NM_033086	chr9	FGD3
brown	146223	NM_178818,NM_181521	chr16	CMTM4
brown	346389	NM_182762	chr7	MACC1
brown	1382	NM_001199723,NM_001878	chr1	CRABP2
brown	10331	NM_014256	chr19	B3GNT3
brown	54851	NM_017704	chr11	ANKRD49
brown	57488	NM_020728	chr7	ESYT2
brown	266977	NM_025048,NM_153840	chr6	GPR110
brown	440044	NM_001004326	chr11	SLC22A20
brown	79661	NM_001256552,NM_024608	chr15	NEIL1
brown	55057	NM_001039775	chr1	AIM1L
brown	55074	NM_001198532,NM_001198533,NM_001198534,NM_001198535,NM_018002,NM_181354	chr8	OXR1
brown	7766	NM_013361	chr19	ZNF223
brown	64757	NM_022746	chr1	MARC1
brown	9764	NM_014732	chr16	KIAA0513
brown	6712	NM_006946	chr11	SPTBN2
brown	79679	NM_001253849,NM_001253850,NM_024626	chr1	VTCN1
brown	91862	NM_001017967,NM_052858	chr16	MARVELD3
brown	100129583	NM_001136570,NM_001242936	chr4	FAM47E
brown	54845	NM_001034915,NM_001122825,NM_001122826,NM_001122827,NM_017697	chr8	ESRP1
brown	118932	NM_144590	chr10	ANKRD22
brown	4582	NM_001018016,NM_001018017,NM_001044390,NM_001044391,NM_001044392,NM_001044393,NM_001204285,NM_001204286,NM_001204287,NM_001204288,NM_001204289,NM_001204290,NM_001204291,NM_001204292,NM_001204293,NM_001204294,NM_001204295,NM_001204296,NM_001204297,NM_002456	chr1	MUC1
brown	388561	NM_001008401	chr19	ZNF761
brown	11112	NM_152740	chr7	HIBADH
brown	1182	NM_001243372,NM_001243374,NM_001829,NM_173872	chr4	CLCN3
brown	158158	NM_152573	chr9	RASEF
brown	23650	NM_012101	chr11	TRIM29
brown	5150	NM_001242318,NM_002603	chr8	PDE7A
brown	255488	NM_182757	chr6	RNF144B
brown	50862	NM_016422	chr11	RNF141
brown	55640	NM_001195283,NM_017791	chr14	FLVCR2
brown	7039	NM_001099691,NM_003236	chr2	TGFA
brown	80004	NM_024939	chr16	ESRP2
brown	79666	NM_024613	chr8	PLEKHF2
brown	5874	NM_004163	chr18	RAB27B
brown	57139	NM_001035223,NM_001161616	chr19	RGL3
brown	8045	NM_001143993,NM_001143994,NM_003475	chr11	RASSF7
brown	27071	NM_014395	chr4	DAPP1
brown	257236	NM_153376	chr4	CCDC96
brown	5287	NM_002646	chr1	PIK3C2B
brown	2064	NM_001005862,NM_004448	chr17	ERBB2
brown	23647	NM_001242854,NM_001242855,NM_001242856,NM_012402	chr11	ARFIP2
brown	171546	NM_138288	chr14	SPTSSA
brown	6498	NM_001145097,NM_001145098,NM_001248008,NM_005414	chr3	SKIL
brown	93010	NM_145236	chr2	B3GNT7
brown	3875	NM_000224,NM_199187	chr12	KRT18
brown	22807	NM_001079526,NM_016260	chr2	IKZF2
brown	55647	NM_017817	chr13	RAB20
brown	613	NM_004327,NM_021574	chr22	BCR
brown	23341	NM_015291	chr1	DNAJC16
brown	100144748	NM_001126049	chr10	KLLN
brown	23161	NM_015132	chr7	SNX13
brown	23779	NM_001017526,NM_001198726,NM_181335	chr22	ARHGAP8
brown	9906	NM_001199787,NM_182838	chr1	SLC35E2
brown	9276	NM_004766	chr3	COPB2
brown	288	NM_001149,NM_001204403,NM_001204404,NM_020987	chr10	ANK3
brown	126353	NM_173481	chr19	C19orf21
brown	100505549	NM_001242804	chr18	LOC100505549
brown	55200	NM_001144856,NM_001144857,NM_018173	chr12	PLEKHG6
brown	55620	NM_001013841,NM_017720	chr19	STAP2
brown	55107	NM_018043	chr11	ANO1
brown	55930	NM_018728	chr15	MYO5C
brown	54897	NM_001079843,NM_017766	chr1	CASZ1
brown	6051	NM_020216	chr1	RNPEP
brown	2804	NM_001256486,NM_001256487,NM_001256488,NM_004487	chr3	GOLGB1
brown	4942	NM_000274,NM_001171814	chr10	OAT
brown	3898	NM_005558	chr1	LAD1
brown	1106	NM_001042572,NM_001271	chr15	CHD2
brown	4070	NM_002353	chr1	TACSTD2
brown	55015	NM_017922	chr14	PRPF39
brown	223082	NM_147128	chr7	ZNRF2
brown	4179	NM_002389,NM_153826,NM_172350,NM_172351,NM_172352,NM_172353,NM_172359,NM_172361	chr1	CD46
brown	150368	NM_001002034	chr22	FAM109B
brown	83543	NM_001185095,NM_001185096,NM_031426	chr9	AIF1L
brown	79767	NM_024712	chr16	ELMO3
brown	51093	NM_001142560,NM_015997	chr1	RRNAD1
brown	58495	NM_021220	chr20	OVOL2
brown	55088	NM_018017	chr10	C10orf118
brown	1999	NM_001114309,NM_004433	chr1	ELF3
brown	8906	NM_003917	chr14	AP1G2
brown	26298	NM_001206615,NM_001206616,NM_012153	chr11	EHF
brown	54970	NM_017868	chr11	TTC12
brown	729830	NM_001109977	chr4	FAM160A1
brown	3689	NM_000211,NM_001127491	chr21	ITGB2
brown	200895	NM_001195643,NM_176815	chr3	DHFRL1
brown	92421	NM_152284	chr8	CHMP4C
brown	3480	NM_000875	chr15	IGF1R
brown	57111	NM_020387	chr1	RAB25
brown	5639	NM_000951	chr19	PRRG2
brown	4660	NM_001167857,NM_001167858,NM_001197131,NM_002481,NM_032103,NM_032104	chr1	PPP1R12B
brown	58487	NM_001039618	chr11	CREBZF
brown	54101	NM_020639	chr21	RIPK4
brown	6653	NM_003105	chr11	SORL1
brown	23086	NM_015065	chr11	EXPH5
brown	84068	NM_001029998,NM_032128	chr4	SLC10A7
brown	56474	NM_001144002,NM_019857,NM_175859	chrX	CTPS2
brown	55870	NM_018489	chr1	ASH1L
brown	6623	NM_003087	chr10	SNCG
brown	8796	NM_001160706,NM_003843,NM_144777	chr13	SCEL
brown	57549	NM_001135050,NM_020789	chr1	IGSF9
brown	11320	NM_001160154,NM_012214	chr2	MGAT4A
brown	132989	NM_144645	chr4	C4orf36
brown	23250	NM_015205,NM_032189	chr13	ATP11A
brown	51	NM_001185039,NM_004035,NM_007292	chr17	ACOX1
brown	23303	NM_015254	chr8	KIF13B
brown	25831	NM_015382	chr14	HECTD1
brown	27075	NM_014399	chr7	TSPAN13
brown	55366	NM_018490	chr11	LGR4
brown	8569	NM_001135553,NM_003684,NM_198973	chr1	MKNK1
brown	55177	NM_018145	chr15	FAM82A2
brown	375616	NM_001135914,NM_199349	chr7	KCP
brown	987	NM_001199282,NM_006726	chr4	LRBA
brown	80279	NM_176096	chr17	CDK5RAP3
brown	4739	NM_001142393,NM_006403,NM_182966	chr6	NEDD9
brown	10906	NM_001143906,NM_006700	chr12	TRAFD1
brown	10205	NM_005797,NM_144765	chr11	MPZL2
brown	170394	NM_001098637,NM_138499	chr10	PWWP2B
brown	23026	NM_001198950,NM_015011	chr13	MYO16
brown	114569	NM_052886	chr8	MAL2
brown	1040	NM_001263	chr4	CDS1
brown	83481	NM_031308	chr8	EPPK1
brown	219402	NM_001166261,NM_001166262,NM_001166263,NM_152912	chr13	MTIF3
brown	7542	NM_006782	chr11	ZFPL1
brown	115209	NM_145243	chr1	OMA1
brown	2348	NM_000802,NM_016724,NM_016725,NM_016729	chr11	FOLR1
brown	28969	NM_001159767,NM_014038	chr7	BZW2
brown	388743	NM_001143962	chr1	CAPN8
brown	26115	NM_025185	chr17	TANC2
brown	6248	NM_006511	chr1	RSC1A1
brown	9854	NM_014807	chr11	C2CD2L
brown	23646	NM_001031696,NM_012268	chr19	PLD3
brown	196264	NM_198275	chr11	MPZL3
brown	83759	NM_031492	chr11	RBM4B
brown	9080	NM_020982	chr16	CLDN9
brown	5029	NM_002564,NM_176071,NM_176072	chr11	P2RY2
brown	221393	NM_153838	chr6	GPR115
brown	3856	NM_001256282,NM_001256293,NM_002273	chr12	KRT8
brown	128218	NM_144626	chr1	TMEM125
brown	6286	NM_005980	chr4	S100P
brown	4486	NM_001244937,NM_002447	chr3	MST1R
brown	2952	NM_000853	chr22	GSTT1
brown	120224	NM_138788	chr11	TMEM45B
brown	7068	NM_000461,NM_001128176,NM_001128177,NM_001252634	chr3	THRB
brown	5652	NM_002773	chr16	PRSS8
brown	5972	NM_000537	chr1	REN
brown	11035	NM_006871	chr14	RIPK3
brown	11329	NM_007271	chr6	STK38
brown	10551	NM_006408	chr7	AGR2
brown	4056	NM_145867	chr5	LTC4S
brown	1824	NM_004949,NM_024422	chr18	DSC2
brown	257068	NM_001185106,NM_153268	chr3	PLCXD2
brown	5603	NM_002754	chr6	MAPK13
brown	89765	NM_080860	chr21	RSPH1
brown	51133	NM_016121	chr1	KCTD3
brown	780	NM_001202521,NM_001202522,NM_001202523,NM_001954,NM_013993,NM_013994	chr6	DDR1
brown	64787	NM_022772	chr11	EPS8L2
brown	9813	NM_014774	chr1	KIAA0494
brown	401934	NM_001205252	chr1	RNF223
brown	340267	NM_001037763	chr7	COL28A1
brown	4008	NM_005358,NM_015842	chr13	LMO7
brown	79669	NM_001171747,NM_024616	chr3	C3orf52
brown	8887	NM_001079864,NM_001206901,NM_001206902,NM_006024	chr7	TAX1BP1
brown	94059	NM_198988	chr19	LENG9
brown	5792	NM_002840,NM_130440	chr1	PTPRF
brown	140893	NM_080833	chr20	C20orf151
brown	868	NM_170662	chr3	CBLB
brown	222484	NM_153371	chr13	LNX2
brown	10538	NM_006399	chr14	BATF
brown	8470	NM_001145670,NM_001145671,NM_001145672,NM_001145673,NM_001145674,NM_001145675,NM_003603,NM_021069	chr4	SORBS2
brown	64429	NM_022494	chr10	ZDHHC6
brown	54532	NM_019050	chr4	USP53
brown	201294	NM_199242	chr17	UNC13D
brown	57530	NM_020770	chr1	CGN
brown	100528030	NM_001199781,NM_001199782	chr12	POC1B-GALNT4
brown	2049	NM_004443	chr3	EPHB3
brown	27198	NM_032554	chr12	HCAR1
brown	3934	NM_005564	chr9	LCN2
brown	147138	NM_152468	chr17	TMC8
brown	79983	NM_024921	chrX	POF1B
brown	79689	NM_001205315,NM_001205316,NM_024636	chr7	STEAP4
brown	79993	NM_001104558,NM_024930	chr5	ELOVL7
brown	23094	NM_015073	chr19	SIPA1L3
brown	163183	NM_001039876	chr19	C19orf46
brown	57037	NM_020319	chr7	ANKMY2
brown	89910	NM_130466,NM_183415	chr12	UBE3B
brown	79917	NM_001099680,NM_001099681,NM_001099682,NM_024859	chrX	MAGIX
brown	3851	NM_002272	chr12	KRT4
brown	27345	NM_014505	chr12	KCNMB4
brown	9520	NM_006310	chr17	NPEPPS
brown	10458	NM_001144888,NM_006340,NM_017450,NM_017451	chr17	BAIAP2
brown	1001	NM_001793	chr16	CDH3
brown	55	NM_001099,NM_001134194	chr3	ACPP
brown	89978	NM_001141972,NM_080650	chr15	ATPBD4
brown	1718	NM_014762	chr1	DHCR24
brown	11187	NM_007183	chr11	PKP3
brown	9914	NM_014861	chr16	ATP2C2
brown	79818	NM_024762	chr19	ZNF552
brown	2525	NM_000149,NM_001097639,NM_001097640,NM_001097641	chr19	FUT3
brown	7164	NM_001003395,NM_001003396,NM_001003397,NM_003287	chr6	TPD52L1
brown	222	NM_000695,NM_001031615	chr11	ALDH3B2
brown	1368	NM_001005502,NM_001874,NM_198320	chr12	CPM
brown	2180	NM_001995	chr4	ACSL1
brown	55808	NM_018414	chr17	ST6GALNAC1
brown	5777	NM_002831,NM_080548,NM_080549	chr12	PTPN6
brown	7009	NM_001098576,NM_003217	chr12	TMBIM6
brown	144100	NM_175058	chr11	PLEKHA7
brown	2043	NM_004438	chr2	EPHA4
brown	54894	NM_017763	chr17	RNF43
brown	153562	NM_001038603,NM_001244734	chr5	MARVELD2
brown	93100	NM_145201	chr8	NAPRT1
brown	257160	NM_001077239,NM_207343	chr11	RNF214
brown	55040	NM_017957	chr17	EPN3
brown	79098	NM_001083924,NM_023938	chr1	C1orf116
brown	284086	NM_178170	chr17	NEK8
brown	11252	NM_001184970,NM_001184971,NM_007229	chr22	PACSIN2
brown	10232	NM_001177355,NM_005823,NM_013404	chr16	MSLN
brown	4303	NM_001170931,NM_005938	chrX	FOXO4
brown	22992	NM_001256405,NM_012308	chr11	KDM2A
brown	55603	NM_017633	chr6	FAM46A
brown	10924	NM_006714	chr6	SMPDL3A
brown	7433	NM_001251882,NM_001251883,NM_001251884,NM_001251885,NM_004624	chr3	VIPR1
brown	9871	NM_014822	chr4	SEC24D
brown	4846	NM_000603,NM_001160109,NM_001160110,NM_001160111	chr7	NOS3
brown	55432	NM_018566	chr1	YOD1
brown	79703	NM_024650	chr11	C11orf80
brown	84159	NM_001244638,NM_032199	chr10	ARID5B
brown	84440	NM_032932	chr17	RAB11FIP4
brown	253260	NM_152756	chr5	RICTOR
brown	4854	NM_000435	chr19	NOTCH3
brown	56204	NM_019600	chr15	FAM214A
brown	27293	NM_001009568,NM_014474	chr1	SMPDL3B
brown	23141	NM_015114	chr12	ANKLE2
brown	214	NM_001243280,NM_001243281,NM_001243283,NM_001627	chr3	ALCAM
brown	1474	NM_001323	chr11	CST6
brown	9159	NM_004716	chr11	PCSK7
brown	1119	NM_001277,NM_212469	chr11	CHKA
brown	2978	NM_000409	chr6	GUCA1A
brown	83849	NM_031912,NM_181519	chr10	SYT15
brown	23218	NM_015175	chr3	NBEAL2
brown	11033	NM_006869	chr7	ADAP1
brown	11322	NM_001127198,NM_007267	chr17	TMC6
brown	126969	NM_001114106,NM_152369	chr1	SLC44A3
brown	200958	NM_001098516,NM_152673	chr3	MUC20
brown	2117	NM_001145312,NM_005240	chr1	ETV3
brown	79977	NM_024915	chr8	GRHL2
brown	4646	NM_004999	chr6	MYO6
brown	402569	NM_001145715	chr7	KPNA7
brown	57326	NM_020524	chr1	PBXIP1
brown	79949	NM_001193434,NM_001193435,NM_024889,NM_182601	chr10	C10orf81
brown	79730	NM_024677	chr4	NSUN7
brown	84958	NM_001193308,NM_032872	chr1	SYTL1
brown	29911	NM_001100176,NM_013312	chr19	HOOK2
brown	2039	NM_001114135,NM_001114136,NM_001114137,NM_001114138,NM_001114139,NM_001978	chr8	EPB49
brown	79817	NM_024761	chr9	MOB3B
brown	1534	NM_001017916,NM_001017917,NM_001915	chr17	CYB561
brown	388564	NM_001190764	chr19	TMEM238
brown	284114	NM_178518	chr17	TMEM102
brown	8705	NM_003782	chr6	B3GALT4
brown	23164	NM_015134,NM_201274	chr17	MPRIP
brown	23550	NM_012455	chr2	PSD4
brown	57619	NM_020859	chr4	SHROOM3
brown	84878	NM_032792	chr19	ZBTB45
brown	63926	NM_022096,NM_198798	chr20	ANKRD5
brown	7113	NM_001135099,NM_005656	chr21	TMPRSS2
brown	54996	NM_017898	chr1	MARC2
brown	6813	NM_001127396,NM_006949	chr19	STXBP2
brown	55359	NM_018423	chr12	STYK1
brown	347735	NM_001199037,NM_001199038,NM_001199039,NM_018565,NM_178865	chr1	SERINC2
brown	84985	NM_032899,NM_207006	chr8	FAM83A
brown	255738	NM_174936	chr1	PCSK9
brown	147807	NM_153219	chr19	ZNF524
brown	3983	NM_001003407,NM_001003408,NM_002313,NM_006720	chr10	ABLIM1
brown	27076	NM_014400	chr19	LYPD3
brown	375449	NM_001164664,NM_015183,NM_198828	chr5	MAST4
brown	27134	NM_014428	chr19	TJP3
brown	4188	NM_005586	chr6	MDFI
brown	5074	NM_002583	chr12	PAWR
brown	57185	NM_020448	chr1	NIPAL3
brown	143879	NM_152433,NM_198439	chr11	KBTBD3
brown	6584	NM_003060	chr5	SLC22A5
brown	5590	NM_001033581,NM_001033582,NM_001242874,NM_002744	chr1	PRKCZ
brown	154141	NM_001080480	chr6	MBOAT1
brown	6280	NM_002965	chr1	S100A9
brown	84936	NM_001077268	chr15	ZFYVE19
brown	80223	NM_001002814,NM_025151	chr8	RAB11FIP1
brown	9267	NM_004762,NM_017456	chr17	CYTH1
brown	4935	NM_000273	chrX	GPR143
brown	11237	NM_001134337,NM_001134338,NM_007219	chr20	RNF24
brown	196996	NM_001012642	chr15	GRAMD2
brown	51337	NM_016647	chr8	C8orf55
brown	9289	NM_001145770,NM_001145771,NM_001145772,NM_001145773,NM_001145774,NM_005682,NM_201524,NM_201525	chr16	GPR56
brown	818	NM_001204492,NM_001222,NM_172169,NM_172170,NM_172171,NM_172173	chr10	CAMK2G
brown	9516	NM_001136472,NM_001136473,NM_004862	chr16	LITAF
brown	55024	NM_001083907,NM_001127507,NM_017935	chr4	BANK1
brown	51503	NM_016403	chr11	CWC15
brown	54502	NM_001098634,NM_019027	chr4	RBM47
brown	23387	NM_025164	chr11	SIK3
brown	56905	NM_015492	chr15	C15orf39
brown	5205	NM_005603	chr18	ATP8B1
brown	8334	NM_003512	chr6	HIST1H2AC
brown	29943	NM_013358	chr1	PADI1
brown	283638	NM_001112726,NM_015005	chr14	KIAA0284
brown	55030	NM_017943,NM_152231	chr14	FBXO34
brown	27237	NM_014448	chr1	ARHGEF16
brown	149466	NM_001164829,NM_182517	chr1	C1orf210
brown	146439	NM_001103175	chr16	CCDC64B
brown	157638	NM_174911	chr8	FAM84B
brown	342132	NM_001004309	chr15	ZNF774
brown	84181	NM_032221	chr20	CHD6
brown	2230	NM_004109	chr11	FDX1
brown	5364	NM_001130082,NM_002673	chr3	PLXNB1
brown	554223	NM_001207043	chr6	LOC554223
brown	6575	NM_006749	chr8	SLC20A2
brown	4255	NM_002412	chr10	MGMT
brown	6590	NM_003064	chr20	SLPI
brown	5519	NM_001177562,NM_001177563,NM_002716,NM_181699,NM_181700	chr11	PPP2R1B
brown	1543	NM_000499	chr15	CYP1A1
brown	199731	NM_145296	chr19	CADM4
brown	23042	NM_015027	chr16	PDXDC1
brown	171177	NM_133639	chr15	RHOV
brown	222171	NM_175887	chr7	PRR15
brown	340277	NM_001127364,NM_001127365,NM_199136	chr7	C7orf46
brown	100133941	NM_013230	chrY	CD24
brown	9723	NM_001178129,NM_012431	chr7	SEMA3E
brown	400451	NM_207446	chr15	FAM174B
brown	5580	NM_006254,NM_212539	chr3	PRKCD
brown	254827	NM_207015	chr3	NAALADL2
brown	9414	NM_001170414,NM_001170415,NM_001170416,NM_001170630,NM_004817,NM_201629	chr9	TJP2
brown	54020	NM_018964	chr21	SLC37A1
brown	3964	NM_006499,NM_201543,NM_201544,NM_201545	chr1	LGALS8
brown	11147	NM_001031693,NM_001036645,NM_001036646	chr1	HHLA3
brown	9966	NM_001204344,NM_005118	chr9	TNFSF15
brown	144717	NM_001177996,NM_001177997,NM_144671	chr12	FAM109A
brown	85462	NM_033393	chr4	FHDC1
brown	90161	NM_001077188,NM_147175	chrX	HS6ST2
brown	1500	NM_001085458,NM_001085459,NM_001085460,NM_001085461,NM_001085462,NM_001085463,NM_001085464,NM_001085465,NM_001085466,NM_001085467,NM_001085468,NM_001085469,NM_001206883,NM_001206884,NM_001206885,NM_001206886,NM_001206887,NM_001206888,NM_001206889,NM_001206890,NM_001206891,NM_001331	chr11	CTNND1
brown	6692	NM_001032367,NM_003710,NM_181642	chr15	SPINT1
brown	8864	NM_022817	chr2	PER2
brown	8416	NM_003568	chr1	ANXA9
brown	56164	NM_001122833,NM_031414,NM_032944	chr7	STK31
brown	54682	NM_018050	chr12	MANSC1
brown	84726	NM_013318	chr9	PRRC2B
brown	284186	NM_178520	chr17	TMEM105
brown	29841	NM_198182	chr2	GRHL1
brown	2802	NM_001172557,NM_005895	chr12	GOLGA3
brown	1366	NM_001185022,NM_001185023,NM_001307	chr17	CLDN7
brown	160140	NM_152587	chr11	C11orf65
brown	64764	NM_001253775,NM_194071	chr7	CREB3L2
brown	9053	NM_001198608,NM_001198609,NM_001198611,NM_001198614,NM_001198615,NM_001198616,NM_001198617,NM_001198618,NM_001198619,NM_003980	chr6	MAP7
brown4	79154	NM_024308	chr17	DHRS11
brown4	6502	NM_001243120,NM_005983,NM_032637	chr5	SKP2
brown4	55672	NM_017940	chr1	NBPF1
brown4	284069	NM_198475	chr17	FAM171A2
brown4	4207	NM_005919	chr19	MEF2BNB-MEF2B
brown4	6297	NM_005407	chr14	SALL2
brown4	1628	NM_001352	chr19	DBP
brown4	2057	NM_000121	chr19	EPOR
brown4	728116	NM_001145720	chr1	ZBTB8B
brown4	50855	NM_001037281,NM_016948	chr16	PARD6A
brown4	643965	NM_001146685	chr1	TMEM88B
brown4	11156	NM_007079,NM_032611	chr8	PTP4A3
brown4	388588	NM_001163724	chr1	LOC388588
brown4	6496	NM_005413	chr2	SIX3
brown4	2296	NM_001453	chr6	FOXC1
brown4	729991	NM_001145783,NM_001145784	chr19	MEF2BNB
brown4	23028	NM_001009999,NM_015013	chr1	KDM1A
brown4	84444	NM_032482	chr19	DOT1L
brown4	4291	NM_001130156,NM_001130157,NM_001195432,NM_001195433,NM_001195434,NM_022443	chr3	MLF1
brown4	5864	NM_002866	chr19	RAB3A
brown4	5607	NM_001206804,NM_002757,NM_145160	chr15	MAP2K5
brown4	167691	NM_001122769,NM_181714	chr6	LCA5
brown4	135138	NM_001080378,NM_001080379,NM_152410	chr6	PACRG
brown4	54994	NM_017896	chr20	C20orf11
brown4	56033	NM_021570	chr9	BARX1
brown4	441478	NM_001004354	chr9	NRARP
brown4	84063	NM_032123,NM_199179,NM_199180	chr19	KIRREL2
brown4	84634	NM_032551	chr19	KISS1R
brown4	528	NM_001695	chr8	ATP6V1C1
brown4	126129	NM_001136052,NM_001199752,NM_001199753,NM_152359	chr19	CPT1C
brown4	10277	NM_001105562,NM_006048	chr1	UBE4B
brown4	55964	NM_019106,NM_145733	chr22	SEPT3
brown4	4902	NM_004558	chr19	NRTN
brown4	8153	NM_005440	chr17	RND2
brown4	26164	NM_015666	chr20	GTPBP5
brown4	126567	NM_001136263	chr19	C2CD4C
brown4	1740	NM_001142699,NM_001142700,NM_001142702,NM_001206769,NM_001364	chr11	DLG2
brown4	79635	NM_001142683,NM_024584	chr2	CCDC121
brown4	84317	NM_032357	chr2	CCDC115
brown4	284439	NM_178526	chr19	SLC25A42
brown4	3400	NM_001546	chr6	ID4
brown4	2140	NM_001990	chr1	EYA3
brown4	7703	NM_007144	chr17	PCGF2
brown4	51684	NM_001178133,NM_016169	chr10	SUFU
brown4	81543	NM_030891	chr21	LRRC3
brown4	4747	NM_006158	chr8	NEFL
brown4	54915	NM_017798	chr20	YTHDF1
brown4	4753	NM_001145107,NM_001145108,NM_001145109,NM_001145110,NM_006159	chr12	NELL2
brown4	26086	NM_001145638,NM_001145639,NM_001200003,NM_015597	chr9	GPSM1
brown4	4150	NM_001042539,NM_002383	chr16	MAZ
brown4	57571	NM_001166222,NM_020811	chr11	CARNS1
brown4	7029	NM_001178138,NM_001178139,NM_001178140,NM_001178141,NM_001178142,NM_006286	chr3	TFDP2
brown4	8493	NM_003620	chr17	PPM1D
brown4	54799	NM_017643	chr17	MBTD1
brown4	283455	NM_173598	chr12	KSR2
brown4	26511	NM_012110	chr4	CHIC2
brown4	473	NM_001042681,NM_001042682,NM_012102	chr1	RERE
brown4	64795	NM_022780	chr2	RMND5A
brown4	26959	NM_001244262,NM_012257	chr7	HBP1
brown4	63906	NM_022078	chr1	GPATCH3
brown4	56920	NM_020163	chr3	SEMA3G
brown4	283248	NM_173587	chr11	RCOR2
brown4	2011	NM_001039469,NM_001163296,NM_001163297,NM_004954,NM_017490	chr11	MARK2
brown4	54952	NM_017846	chr1	TRNAU1AP
brown4	9931	NM_014877	chr17	HELZ
coral1	115752	NM_001143688,NM_133375	chr15	DIS3L
coral1	1445	NM_001127190,NM_004383	chr15	CSK
coral1	55272	NM_018285	chr15	IMP3
coral1	11047	NM_007002,NM_175573	chr20	ADRM1
coral1	26263	NM_012170,NM_147188	chr15	FBXO22
coral1	8125	NM_006305	chr15	ANP32A
coral1	51495	NM_016395	chr15	PTPLAD1
coral1	80349	NM_025234	chr15	WDR61
coral1	25782	NM_012414	chr1	RAB3GAP2
coral1	54982	NM_017882	chr15	CLN6
coral1	10845	NM_006660	chr15	CLPX
coral1	53944	NM_022048	chr15	CSNK1G1
coral1	23520	NM_012403	chr4	ANP32C
coral1	56906	NM_020147	chr15	THAP10
coral1	145282	NM_001195296,NM_001195297,NM_138731	chr14	MIPOL1
coral1	54878	NM_017743,NM_130434,NM_197960,NM_197961	chr15	DPP8
coral1	9377	NM_004255	chr15	COX5A
coral1	2108	NM_000126,NM_001127716	chr15	ETFA
coral1	84864	NM_001042533,NM_032778,NM_153182	chr3	MINA
[truncated: 11,397 more rows]

## Sheet: Sup Table S4
Supplementary Table S4 Gene Ontology terms significantly enriched in the modules
Module	GO ID	Category	GO term	Enrichment P	Bonferoni P	Module members in GO term	GO term size
black	GO:0048704	BP	embryonic skeletal system morphogenesis	2.26453e-13	3.33203e-09	19	78
black	GO:0048706	BP	embryonic skeletal system development	3.50173e-13	5.15244e-09	21	101
black	GO:0048705	BP	skeletal system morphogenesis	6.99714e-11	1.02956e-06	23	159
black	GO:0001501	BP	skeletal system development	1.96379e-09	2.88952e-05	31	327
black	GO:0048562	BP	embryonic organ morphogenesis	1.01999e-08	0.000150082	24	221
black	GO:0009952	BP	anterior/posterior pattern specification	1.65342e-08	0.000243284	20	160
black	GO:0007389	BP	pattern specification process	8.4502e-08	0.00124336	28	323
black	GO:0043009	BP	chordate embryonic development	2.25039e-07	0.00331123	35	488
black	GO:0001071	MF	nucleic acid binding transcription factor activity	2.47074e-07	0.00363544	48	797
black	GO:0003700	MF	sequence-specific DNA binding transcription factor activity	2.47074e-07	0.00363544	48	797
blue	GO:0007268	BP	synaptic transmission	1.62245e-13	2.38728e-09	68	457
blue	GO:0007267	BP	cell-cell signaling	4.64762e-13	6.83851e-09	93	753
blue	GO:0007269	BP	neurotransmitter secretion	1.55205e-09	2.28369e-05	22	86
blue	GO:0006836	BP	neurotransmitter transport	3.88961e-09	5.72317e-05	25	114
blue	GO:0016079	BP	synaptic vesicle exocytosis	8.71157e-09	0.000128182	14	38
blue	GO:0001505	BP	regulation of neurotransmitter levels	4.22268e-08	0.000621326	23	110
blue	GO:0048489	BP	synaptic vesicle transport	8.85328e-08	0.00130267	18	73
blue	GO:0045202	CC	synapse	1.05473e-06	0.0155192	46	382
blue	GO:0043005	CC	neuron projection	1.3286e-06	0.0195491	58	534
blue	GO:0005216	MF	ion channel activity	1.53453e-06	0.022579	31	215
brown	GO:0043296	CC	apical junction complex	5.98025e-11	8.79934e-07	24	101
brown	GO:0071944	CC	cell periphery	6.05672e-10	8.91186e-06	201	2812
brown	GO:0005886	CC	plasma membrane	1.21141e-09	1.78247e-05	196	2744
brown	GO:0016020	CC	membrane	1.32426e-09	1.94852e-05	353	5772
brown	GO:0005911	CC	cell-cell junction	1.67383e-09	2.46287e-05	39	276
brown	GO:0031224	CC	intrinsic component of membrane	3.29462e-08	0.000484771	215	3205
brown	GO:0005923	CC	tight junction	3.934e-08	0.000578849	19	89
brown	GO:0016021	CC	integral component of membrane	4.57267e-08	0.000672823	211	3143
brown	GO:0031982	CC	vesicle	2.62293e-07	0.00385938	182	2675
brown	GO:0045177	CC	apical part of cell	4.73478e-07	0.00696676	30	225
cyan	GO:0005578	CC	proteinaceous extracellular matrix	6.60211e-06	0.0971434	12	208
darkgreen	GO:0031226	CC	intrinsic component of plasma membrane	7.63506e-07	0.0112342	24	790
darkgreen	GO:0031224	CC	intrinsic component of membrane	8.45328e-07	0.0124382	57	3205
darkgreen	GO:0005887	CC	integral component of plasma membrane	1.25847e-06	0.0185171	23	754
darkgreen	GO:0008329	MF	signaling pattern recognition receptor activity	1.86858e-06	0.0274942	4	10
darkgreen	GO:0004872	MF	receptor activity	2.19524e-06	0.0323007	20	608
darkgreen	GO:0051606	BP	detection of stimulus	3.5974e-06	0.0529321	10	157
darkgreen	GO:0009986	CC	cell surface	4.02847e-06	0.0592749	16	420
darkgreen	GO:0016021	CC	integral component of membrane	6.37932e-06	0.0938652	54	3143
darkmagenta	GO:0046872	MF	metal ion binding	1.89417e-06	0.0278709	38	2962
darkmagenta	GO:0043169	MF	cation binding	2.61253e-06	0.0384407	38	2999
darkmagenta	GO:0006355	BP	regulation of transcription, DNA-templated	4.701e-06	0.0691705	34	2564
darkmagenta	GO:2001141	BP	regulation of RNA biosynthetic process	6.1454e-06	0.0904234	34	2594
darkorange	GO:0016021	CC	integral component of membrane	9.52864e-07	0.0140204	51	3143
darkorange	GO:0031224	CC	intrinsic component of membrane	1.78306e-06	0.0262359	51	3205
darkred	GO:0045087	BP	innate immune response	1.34639e-23	1.98108e-19	42	603
darkred	GO:0051607	BP	defense response to virus	2.1954e-23	3.23031e-19	25	149
darkred	GO:0006955	BP	immune response	8.09149e-23	1.19058e-18	49	909
darkred	GO:0060337	BP	type I interferon signaling pathway	8.90315e-21	1.31001e-16	17	57
darkred	GO:0071357	BP	cellular response to type I interferon	8.90315e-21	1.31001e-16	17	57
darkred	GO:0034340	BP	response to type I interferon	1.24845e-20	1.83697e-16	17	58
darkred	GO:0009615	BP	response to virus	6.21718e-20	9.14795e-16	26	227
darkred	GO:0006952	BP	defense response	4.13819e-19	6.08893e-15	46	967
darkred	GO:0060333	BP	interferon-gamma-mediated signaling pathway	7.29341e-19	1.07315e-14	16	59
darkred	GO:0034341	BP	response to interferon-gamma	2.09031e-18	3.07568e-14	18	91
darkslateblue	GO:0046483	BP	heterocycle metabolic process	4.87963e-06	0.0717988	40	4997
darkturquoise	GO:0045202	CC	synapse	5.38126e-07	0.00791798	16	382
green	GO:0071944	CC	cell periphery	1.40086e-16	2.06123e-12	188	2812
green	GO:0005886	CC	plasma membrane	2.75953e-16	4.06037e-12	184	2744
green	GO:0030054	CC	cell junction	2.72862e-15	4.01489e-11	82	837
green	GO:0031988	CC	membrane-bounded vesicle	5.77973e-14	8.5043e-10	171	2610
green	GO:0031982	CC	vesicle	1.26182e-13	1.85664e-09	173	2675
green	GO:0016020	CC	membrane	1.64388e-13	2.4188e-09	303	5772
green	GO:0007154	BP	cell communication	5.06131e-13	7.44721e-09	223	3843
green	GO:0005912	CC	adherens junction	6.19456e-13	9.11467e-09	49	400
green	GO:0030198	BP	extracellular matrix organization	1.08285e-12	1.5933e-08	40	284
green	GO:0043062	BP	extracellular structure organization	1.21523e-12	1.78808e-08	40	285
greenyellow	GO:0008375	MF	acetylglucosaminyltransferase activity	9.52317e-07	0.0140124	7	29
lightcyan	GO:0016616	MF	oxidoreductase activity, acting on the CH-OH group of donors, NAD or NADP as acceptor	8.57618e-08	0.0012619	10	89
lightcyan	GO:0004033	MF	aldo-keto reductase (NADP) activity	2.50689e-07	0.00368863	5	13
lightcyan	GO:0044597	BP	daunorubicin metabolic process	6.25215e-07	0.00919942	4	7
lightcyan	GO:0044598	BP	doxorubicin metabolic process	6.25215e-07	0.00919942	4	7
lightcyan	GO:0015175	MF	neutral amino acid transmembrane transporter activity	1.16039e-06	0.017074	5	17
lightcyan	GO:0071395	BP	cellular response to jasmonic acid stimulus	1.59343e-06	0.0234457	3	3
lightcyan	GO:0018636	MF	phenanthrene 9,10-monooxygenase activity	1.59343e-06	0.0234457	3	3
lightcyan	GO:0047086	MF	ketosteroid monooxygenase activity	1.59343e-06	0.0234457	3	3
lightcyan	GO:0047115	MF	trans-1,2-dihydrobenzene-1,2-diol dehydrogenase activity	1.59343e-06	0.0234457	3	3
lightcyan	GO:0047718	MF	indanol dehydrogenase activity	1.59343e-06	0.0234457	3	3
lightcyan1	GO:0034976	BP	response to endoplasmic reticulum stress	2.4644e-08	0.000362612	9	130
lightcyan1	GO:0019752	BP	carboxylic acid metabolic process	2.53552e-07	0.00373077	17	755
lightcyan1	GO:0006520	BP	cellular amino acid metabolic process	8.14245e-07	0.0119808	12	391
lightcyan1	GO:0006082	BP	organic acid metabolic process	1.33664e-06	0.0196673	17	850
lightcyan1	GO:0006986	BP	response to unfolded protein	2.94328e-06	0.0433075	7	119
lightcyan1	GO:0030968	BP	endoplasmic reticulum unfolded protein response	3.57126e-06	0.0525476	6	79
lightcyan1	GO:0034620	BP	cellular response to unfolded protein	3.84491e-06	0.056574	6	80
lightcyan1	GO:0035967	BP	cellular response to topologically incorrect protein	5.86842e-06	0.0863479	6	86
magenta	GO:0005615	CC	extracellular space	7.61481e-13	1.12044e-08	53	754
magenta	GO:0005576	CC	extracellular region	1.43641e-12	2.11353e-08	126	2993
magenta	GO:0007275	BP	multicellular organismal development	4.81719e-12	7.08801e-08	131	3220
magenta	GO:0030198	BP	extracellular matrix organization	6.80306e-12	1.001e-07	30	284
magenta	GO:0043062	BP	extracellular structure organization	7.44309e-12	1.09518e-07	30	285
magenta	GO:0007155	BP	cell adhesion	7.63796e-12	1.12385e-07	50	725
magenta	GO:0048513	BP	organ development	3.13836e-11	4.61778e-07	95	2066
magenta	GO:0031012	CC	extracellular matrix	8.40772e-11	1.23711e-06	27	256
magenta	GO:0031224	CC	intrinsic component of membrane	2.00506e-10	2.95024e-06	126	3205
magenta	GO:0016021	CC	integral component of membrane	2.4928e-10	3.66791e-06	124	3143
pink	GO:0006954	BP	inflammatory response	2.38613e-13	3.51096e-09	36	361
pink	GO:0006952	BP	defense response	1.0443e-12	1.53659e-08	61	967
pink	GO:0050896	BP	response to stimulus	1.90625e-12	2.80485e-08	184	5234
pink	GO:0004871	MF	signal transducer activity	4.20793e-11	6.19155e-07	48	712
pink	GO:0009605	BP	response to external stimulus	1.36003e-10	2.00115e-06	71	1375
pink	GO:0001816	BP	cytokine production	6.88408e-10	1.01292e-05	32	386
pink	GO:0002376	BP	immune system process	7.05315e-10	1.0378e-05	77	1611
pink	GO:0005615	CC	extracellular space	9.52906e-10	1.40211e-05	47	754
pink	GO:0007165	BP	signal transduction	9.95299e-10	1.46448e-05	130	3440
pink	GO:0002526	BP	acute inflammatory response	1.41314e-09	2.0793e-05	14	73
plum1	GO:0000786	CC	nucleosome	3.75277e-33	5.52183e-29	18	44
plum1	GO:0032993	CC	protein-DNA complex	1.15825e-18	1.70425e-14	18	239
plum1	GO:0006334	BP	nucleosome assembly	1.25924e-16	1.85285e-12	12	75
plum1	GO:0000785	CC	chromatin	2.01179e-16	2.96014e-12	18	319
plum1	GO:0031497	BP	chromatin assembly	9.52925e-16	1.40213e-11	12	88
plum1	GO:0034728	BP	nucleosome organization	2.17714e-15	3.20344e-11	12	94
plum1	GO:0065004	BP	protein-DNA complex assembly	8.61494e-15	1.2676e-10	12	105
plum1	GO:0006333	BP	chromatin assembly or disassembly	1.22016e-14	1.79535e-10	12	108
plum1	GO:0006323	BP	DNA packaging	2.9396e-14	4.32532e-10	12	116
plum1	GO:0071103	BP	DNA conformation change	2.41105e-12	3.54762e-08	12	167
plum2	GO:0005783	CC	endoplasmic reticulum	3.95354e-17	5.81724e-13	30	1116
plum2	GO:0034976	BP	response to endoplasmic reticulum stress	4.84481e-16	7.12866e-12	14	130
plum2	GO:0030968	BP	endoplasmic reticulum unfolded protein response	4.83379e-14	7.11244e-10	11	79
plum2	GO:0034620	BP	cellular response to unfolded protein	5.58526e-14	8.21815e-10	11	80
plum2	GO:0035967	BP	cellular response to topologically incorrect protein	1.27761e-13	1.87988e-09	11	86
plum2	GO:0006986	BP	response to unfolded protein	1.65715e-13	2.43834e-09	12	119
plum2	GO:0006984	BP	ER-nucleus signaling pathway	1.88771e-13	2.77757e-09	11	89
plum2	GO:0042175	CC	nuclear outer membrane-endoplasmic reticulum membrane network	8.40292e-13	1.23641e-08	21	682
plum2	GO:0006987	BP	activation of signaling protein activity involved in unfolded protein response	4.85353e-12	7.14148e-08	9	59
plum2	GO:0005789	CC	endoplasmic reticulum membrane	5.62963e-12	8.28343e-08	20	667
purple	GO:0030216	BP	keratinocyte differentiation	1.0035e-11	1.47656e-07	16	78
purple	GO:0031424	BP	keratinization	3.4065e-11	5.01232e-07	10	24
purple	GO:0009913	BP	epidermal cell differentiation	4.51427e-10	6.6423e-06	17	114
purple	GO:0008544	BP	epidermis development	1.86538e-09	2.74473e-05	22	214
purple	GO:0043588	BP	skin development	1.97707e-08	0.000290906	22	243
purple	GO:0001533	CC	cornified envelope	8.92658e-08	0.00131346	6	12
purple	GO:0007155	BP	cell adhesion	1.91403e-07	0.0028163	39	725
purple	GO:0005509	MF	calcium ion binding	1.90683e-06	0.0280571	26	419
purple	GO:0007156	BP	homophilic cell adhesion	2.46362e-06	0.0362497	10	69
red	GO:0022843	MF	voltage-gated cation channel activity	1.34041e-06	0.0197229	12	74
red	GO:0005261	MF	cation channel activity	2.93709e-06	0.0432164	17	156
red	GO:0034765	BP	regulation of ion transmembrane transport	4.47452e-06	0.065838	19	196
red	GO:0005244	MF	voltage-gated ion channel activity	5.02247e-06	0.0739006	13	98
royalblue	GO:0030029	BP	actin filament-based process	1.51417e-07	0.00222795	19	416
royalblue	GO:0005925	CC	focal adhesion	1.19063e-06	0.017519	16	343
royalblue	GO:0030036	BP	actin cytoskeleton organization	1.23786e-06	0.0182139	17	387
royalblue	GO:0005924	CC	cell-substrate adherens junction	1.33486e-06	0.0196411	16	346
royalblue	GO:0030055	CC	cell-substrate junction	1.49467e-06	0.0219926	16	349
royalblue	GO:0005912	CC	adherens junction	1.94474e-06	0.0286149	17	400
royalblue	GO:0007010	BP	cytoskeleton organization	2.38757e-06	0.0351307	24	754
royalblue	GO:0001775	BP	cell activation	2.61398e-06	0.038462	21	601
royalblue	GO:0030198	BP	extracellular matrix organization	3.04351e-06	0.0447822	14	284
royalblue	GO:0043062	BP	extracellular structure organization	3.17081e-06	0.0466553	14	285
saddlebrown	GO:0003677	MF	DNA binding	1.54744e-53	2.2769e-49	84	1830
saddlebrown	GO:0006355	BP	regulation of transcription, DNA-templated	7.38475e-47	1.08659e-42	88	2564
saddlebrown	GO:2001141	BP	regulation of RNA biosynthetic process	2.00798e-46	2.95454e-42	88	2594
saddlebrown	GO:0006351	BP	transcription, DNA-templated	1.85295e-45	2.72643e-41	88	2662
saddlebrown	GO:0051252	BP	regulation of RNA metabolic process	2.39699e-45	3.52693e-41	88	2670
saddlebrown	GO:0032774	BP	RNA biosynthetic process	4.50416e-44	6.62742e-40	88	2763
saddlebrown	GO:0003676	MF	nucleic acid binding	2.48535e-42	3.65695e-38	90	3111
saddlebrown	GO:0010468	BP	regulation of gene expression	7.00135e-41	1.03018e-36	89	3120
saddlebrown	GO:0046872	MF	metal ion binding	3.38372e-40	4.9788e-36	87	2962
saddlebrown	GO:0043169	MF	cation binding	9.56849e-40	1.40791e-35	87	2999
sienna3	GO:0090026	BP	positive regulation of monocyte chemotaxis	5.08075e-08	0.000747582	4	7
sienna3	GO:0090025	BP	regulation of monocyte chemotaxis	3.00479e-07	0.00442125	4	10
sienna3	GO:0002548	BP	monocyte chemotaxis	5.31129e-06	0.0781503	4	19
skyblue	GO:0032205	BP	negative regulation of telomere maintenance	7.69526e-07	0.0113228	4	10
skyblue	GO:0005634	CC	nucleus	1.4422e-06	0.0212205	65	5175
skyblue	GO:0031848	BP	protection from non-homologous end joining at telomere	1.9546e-06	0.0287599	3	4
skyblue	GO:0016233	BP	telomere capping	4.85815e-06	0.0714828	3	5
skyblue	GO:0043229	CC	intracellular organelle	6.37542e-06	0.093808	89	8762
skyblue	GO:0032204	BP	regulation of telomere maintenance	6.42822e-06	0.0945848	4	16
tan	GO:0016021	CC	integral component of membrane	2.23807e-06	0.0329309	78	3143
tan	GO:0007186	BP	G-protein coupled receptor signaling pathway	3.71949e-06	0.0547286	20	399
tan	GO:0031224	CC	intrinsic component of membrane	4.93889e-06	0.0726708	78	3205
turquoise	GO:0031981	CC	nuclear lumen	1.00011e-99	1.47157e-95	786	1931
turquoise	GO:0003723	MF	RNA binding	3.20914e-95	4.72194e-91	620	1394
turquoise	GO:0044822	MF	poly(A) RNA binding	3.01389e-93	4.43464e-89	519	1082
turquoise	GO:0005634	CC	nucleus	1.08462e-85	1.59591e-81	1552	5175
turquoise	GO:0030529	CC	ribonucleoprotein complex	2.92144e-84	4.29861e-80	329	569
turquoise	GO:0032991	CC	macromolecular complex	3.31211e-78	4.87343e-74	1162	3574
turquoise	GO:0005840	CC	ribosome	3.50233e-67	5.15332e-63	153	193
turquoise	GO:0005654	CC	nucleoplasm	8.91005e-67	1.31102e-62	542	1319
turquoise	GO:0043229	CC	intracellular organelle	6.04738e-66	8.89812e-62	2221	8762
turquoise	GO:0003735	MF	structural constituent of ribosome	3.8784e-63	5.70667e-59	121	138
violet	GO:0050727	BP	regulation of inflammatory response	2.82652e-07	0.00415894	10	160
violet	GO:0006954	BP	inflammatory response	2.45643e-06	0.0361439	13	361
violet	GO:0070851	MF	growth factor receptor binding	3.55469e-06	0.0523037	7	87
violet	GO:0006952	BP	defense response	6.11283e-06	0.0899442	21	967
yellow	GO:0034314	BP	Arp2/3 complex-mediated actin nucleation	2.25051e-07	0.0033114	8	18
yellow	GO:0030838	BP	positive regulation of actin filament polymerization	1.36898e-06	0.0201432	12	54
yellow	GO:0000902	BP	cell morphogenesis	1.88771e-06	0.0277758	65	878
yellow	GO:0007264	BP	small GTPase mediated signal transduction	1.91249e-06	0.0281404	39	425
yellow	GO:0045010	BP	actin nucleation	2.10347e-06	0.0309504	8	23
yellow	GO:0032535	BP	regulation of cellular component size	3.87379e-06	0.0569989	22	179
yellow	GO:0008064	BP	regulation of actin polymerization or depolymerization	4.02672e-06	0.0592491	16	103
yellow	GO:0030832	BP	regulation of actin filament length	4.02672e-06	0.0592491	16	103
yellow	GO:0007010	BP	cytoskeleton organization	4.57826e-06	0.0673646	57	754
yellow	GO:0007265	BP	Ras protein signal transduction	5.1691e-06	0.0760582	23	196

## Sheet: Sup Table S5
Supplementary Table S5 Metabolites associated with the activity of the “lightcyan”
Compound	Spearman's R	P value
UDP-glucuronate	0.84	<1e-5
UDP-glucose	0.69	0.00059
gamma-Guanidinobutyrate	0.67	0.0001
beta-Ala	0.66	0.0014
Tyr	0.65	0.0014
NAD+	0.65	0.0015
Glutathione(ox)	0.65	0.0016

## Sheet: Sup Table S6
Supplementary Table S6 Primer sequences used for qPCR validation of high-throughput RNA-seq data
Validation	Gene	Primer_F	Primer_R
qRT-PCR for RNA-seq validation	ACTB	GTTGTCGACGACGAGCG	GCACAGAGCCTCGCCTT
qRT-PCR for RNA-seq validation ((+)-JQ1)	BID	GCCATAAGGAGGAAGCGGG	ACCGTTGTTGACCTCACAGT
qRT-PCR for RNA-seq validation (CUDC 101)	BIRC5	TGACGACCCCATAGAGGAACA	TCTCCGCAGTTTCCTCAAATTC
qRT-PCR for RNA-seq validation ((+)-JQ1)	BRD2	AATGGCACAAACGCTGGAAAA	CACTGGTAACACTGCCCTG
qRT-PCR for RNA-seq validation (CUDC 101)	C3orf14	AGGCATCTCAACTCCAAACTGT	TGCCCAGTAACGAGTCTCAAG
qRT-PCR for RNA-seq validation ((+)-JQ1)	CCDC86	GGAAGCTGGCCAAGGACTTT	GGTTTCGGATCACTTGGACGA
qRT-PCR for RNA-seq validation (CUDC 101)	CCNB2	AGCTAAGAAAGCTCAGAACACCA	ACATCCTCAGGTGTGGGAGA
qRT-PCR for RNA-seq validation ((+)-JQ1)	CCS	GCAACAGCTGTGGGAATCACTT	GTCAGCATCAGCACGGACAT
qRT-PCR for RNA-seq validation (CUDC 101)	CDCA3	ACAGCAGCAAGGTACTAGGG	CCGCTTACCCTGTCGTAGTG
qRT-PCR for RNA-seq validation (CUDC 101)	CDCA8	GGCTTGACTACTTCGCCCTT	TGGCAGATTTCAGGGGTGTC
qRT-PCR for RNA-seq validation (CUDC 101)	CENPA	TCCTTAGGCGCTTCCTCCC	GAAGTCCACACCACGAGTGA
qRT-PCR for RNA-seq validation ((+)-JQ1)	CEP55	TTGGAACAACAGATGCAGGC	TGGCTCTGTGATGGCAAACT
qRT-PCR for RNA-seq validation (CUDC 101)	CETN2	TTGGCTATGGCCTCCAACTTT	TTCCCGGATCTCCTGCTTTT
qRT-PCR for RNA-seq validation ((+)-JQ1)	CHCHD6	GCCATGAGGAGCAGAAGTCA	ACATCTCAGCATTCTTCCTCTCAA
qRT-PCR for RNA-seq validation (CUDC 101)	CKB	CAACCTGCAGGGCGGC	GAGGCAGAAGCCACGGATG
qRT-PCR for RNA-seq validation (CUDC 101)	CLDN12	CCTCAGTGTGGGCGAGTAAA	GGAGTACTGTCAGTCAGAGCTT
qRT-PCR for RNA-seq validation ((+)-JQ1)	DKK1	TGCCCCGGGAATTACTGC	ACCTTCTTGTCCTTTGGTGTGAT
qRT-PCR for RNA-seq validation ((+)-JQ1)	DPP3	GGCCTTACCGAGGAGGAGTA	GCTTTTCCTTGGGCAAGTTGG
qRT-PCR for RNA-seq validation ((+)-JQ1)	EXOC6	TTCCCTTTCAAGATCCAGACC	TTTCTGTTGAGCTCCGGTGTA
qRT-PCR for RNA-seq validation ((+)-JQ1)	EXOSC7	TCAAGCTGGGTCACACAGACA	TGTTAGCGATCTCGGTGCC
qRT-PCR for RNA-seq validation (CUDC 101)	FAM89B	CAAGGAGATGCTGTGGGGC	TGTCCGAATGGAGGGAGGAT
qRT-PCR for RNA-seq validation ((+)-JQ1)	FTSJ1	GACCTAGTGGTGTGTGACGG	CCGGCCTCGGAATATCTTGG
qRT-PCR for RNA-seq validation)	GAPDH	AATGAAGGGGTCATTGATGG	AAGGTGAAGGTCGGAGTCAA
qRT-PCR for RNA-seq validation (CUDC 101)	HBP1	CCACTGATGCAGTGCTCATTTT	CTATTTGCCCTTTCGTGTCTTACTG
qRT-PCR for RNA-seq validation)	HIST1H1C	GCCCAAGGTTAAAAAGGCGG	AGCGCTCTTCTTCGGAGTTG
qRT-PCR for RNA-seq validation (CUDC 101)	HMGN4	CCACGAGACTCGGACATCT	GCCTTTCTCTTGGGCATGGT
qRT-PCR for RNA-seq validation (CUDC 101)	KIF23	TTGGAAGAGGTGCCGTTTGA	ACGTCTCTTTTTCTGGCCTCT
qRT-PCR for RNA-seq validation (CUDC 101)	LIPA	GCAGGACAGCTCCAGAATGA	AGGGAATCCCCAGTAAGAGAT
qRT-PCR for RNA-seq validation (CUDC 101)	LMCD1	AGTTAAAAAGATGTCCCTGGGC	TGGTCCTCTTGGCTGCATTT
qRT-PCR for RNA-seq validation (CUDC 101)	LYPLAL1	CTCTGATCTTCCTGCATGGCT	AGTATATGATCTGGGAGGAGCTG
qRT-PCR for RNA-seq validation)	MCM5	AGTGTCCACGTTGGATGCTG	TCCGGGTATTTCTGCTTGGT
qRT-PCR for RNA-seq validation (CUDC 101)	MPDU1	TCAGTGGGACTTGCTTCACG	ACCTGGGGCAGCTTTACTAGA
qRT-PCR for RNA-seq validation (CUDC 101)	MYBL2	GCCAGCCACTTCCCTAACC	TCAGGTGCTTGGCAATCAGT
qRT-PCR for RNA-seq validation (CUDC 101)	NME7	GCTGATCCTGAAATTGCCCG	TGACTTCTTTACTTTCCACACCAC
qRT-PCR for RNA-seq validation ((+)-JQ1)	PCGF1	TCCCCTTCAGCAGCTTTGAC	TACTTGTTCTGCAGGACGCT
qRT-PCR for RNA-seq validation ((+)-JQ1)	PIGG	GTCGAAGGAGAGAGAGACGC	ACGTGCTTTGGATGTCGGAT
qRT-PCR for RNA-seq validation ((+)-JQ1)	PNPLA2	GGCCAGACCCAGCTTCTTC	TCTTCTCGCGGGGAAACATC
qRT-PCR for RNA-seq validation ((+)-JQ1)	POC1A	CTGCGCGGAGGACCC	TCATGTGCCAGACCATGAGG
qRT-PCR for RNA-seq validation (CUDC 101)	REEP6	CGTGGAGCACTTCCTGGAG	CCGAACAGCAGATACAGGCT
qRT-PCR for RNA-seq validation ((+)-JQ1)	RNF123	GGTTGGGCGGATGTTGTGAG	TTCTCCTGCACAATGCCTGT
qRT-PCR for RNA-seq validation ((+)-JQ1)	RNF135	AAGCGTCACCTGGAAAGAGG	GTTGGATGGATGGCCCACTG
qRT-PCR for RNA-seq validation ((+)-JQ1)	SAT1	GGTTGCAGAAGTGCCGAAAG	CTGATCCTATGCCAAAGCCTCT
qRT-PCR for RNA-seq validation ((+)-JQ1)	SEC24C	TCAGCAAACACCTCCCCAAG	AGGCAGCCTTTGCATCTGA
qRT-PCR for RNA-seq validation ((+)-JQ1)	SMAGP	GGGTGCTGATCTGCCTCTTC	TGTGCTGGCTCCATCTTCTG
qRT-PCR for RNA-seq validation (CUDC 101)	ST3GAL3	CTGCCTCCCTCTCCGCT	ACTGAATTGGAGTCCTCCTCCC
qRT-PCR for RNA-seq validation ((+)-JQ1)	STEAP1	CCGAGACTCACGGTCAAGC	CGTGTCCTTATGCAAATAATCGTCT
qRT-PCR for RNA-seq validation (CUDC 101)	TIPIN	CTGTGTCCCGTGTTTTCTGC	CCTGACTCTTCATCAGGCTCA
qRT-PCR for RNA-seq validation (CUDC 101)	TM7SF2	GGGGGAACTCAGGCAATCC	CGAAGCTCTGCCTCCTTCAT
qRT-PCR for RNA-seq validation (CUDC 101)	TMEM115	GAGCGGAGAAGGCAACTGG	GGTGTGGGAGCTTTGTCTGA
qRT-PCR for RNA-seq validation ((+)-JQ1)	TMEM177	CCTTCTCCGGCCTGATGC	GTAGAGCCATTGGACCACGG
qRT-PCR for RNA-seq validation (CUDC 101)	TMEM18	GCCGTGCTCACGCAGA	GCAGCCGCCTCATTGATGTA
qRT-PCR for RNA-seq validation ((+)-JQ1)	TNFRSF10A	TCAAGTTTGTCGTCGTCGGG	TATGAGATCCTGGTGGACACAAC
qRT-PCR for RNA-seq validation ((+)-JQ1)	TOM1	GGACTTTCTCCTGGGGAACC	GGCATCTTTGGGACCTTCCT
qRT-PCR for RNA-seq validation (CUDC 101)	TRIP13	ACAGCAACCTCATCACCTGG	TTGGCCATATCGGTACCTGC
qRT-PCR for RNA-seq validation ((+)-JQ1)	TTC5	GGCCGCTCCTGGTATATTCT	CGCCCTGTTCAGATGAAGGT
qRT-PCR for RNA-seq validation (CUDC 101)	TUBA1A	GAAGCAGCAACCATGCGTGA	TCACTTGGCATCTGGCCATC
qRT-PCR for RNA-seq validation (CUDC 101)	VRK1	CCAAGGAGGCTTTGGCTGTA	CCATTGTCACTGGGTTCCACT
qRT-PCR for RNA-seq validation ((+)-JQ1)	ZWILCH	TGCGCAGCAGAGGACTTTTA	CATCAGCCTCATAGAGAAATGGGT

## Sheet: Sup Table S7
Supplementary Table S7 Primer sequences used for qPCR validation of high-throughput ATAC-seq
Validation	Gene	Region	Primer_F	Primer_R	Amplified region (hg19)	Product length	Samples for the validation
qPCR for ATAC-seq validation	GAPDH	Control	CATCTCAGTCGTTCCCAAAGT	TTCCCAGGACTGGACTGT	chr12:6643305-6643405	101	***
qPCR for ATAC-seq validation ((+)-JQ1)	ALDH3A1	Promoter	AGGAATGCAGGGAAGAGGAT	ATACGTCCCCTCTTGGCTCT	chr17:19651549-19651635	87	A549; (+)-JQ1; 0, 0.01, 0.1, 1, 10μM; 24h (dataset-1)
qPCR for ATAC-seq validation ((+)-JQ1)	ALDH3A1	Enhancer (chr17:19653247-19661581); Peak-1	CTGGAGGGGAAGTGGGTACT	CACCATGACTTGCACTTTGC	chr17:19656402-19656482	81	A549; (+)-JQ1; 0, 0.01, 0.1, 1, 10μM; 24h (dataset-1)
qPCR for ATAC-seq validation ((+)-JQ1)	ALDH3A1	Enhancer (chr17:19653247-19661581); Peak-2	ATGTGCAAGCAACCACAATG	ATACACACGCCAAGACATGC	chr17:19657117-19657218	102	A549; (+)-JQ1; 0, 0.01, 0.1, 1, 10μM; 24h (dataset-1)
qPCR for ATAC-seq validation ((+)-JQ1)	GSR	Promoter	GAGCCTGAGGGGTTTCTCC	CCGGACTTCAGAAGGCTACA	chr8:30585531-30585617	87	A549; (+)-JQ1; 0, 0.01, 0.1, 1, 10μM; 24h (dataset-1)
qPCR for ATAC-seq validation ((+)-JQ1)	GSR	Enhancer-1 (chr8:30576864-30583985)	GCAAAGGGAGCAGCAATTTA	GAGCTTTGCCTCTGTGGTTC	chr8:30580652-30580744	93	A549; (+)-JQ1; 0, 0.01, 0.1, 1, 10μM; 24h (dataset-1)
qPCR for ATAC-seq validation ((+)-JQ1)	GSR	Enhancer-2 (chr8:30554982-30563849)	CCTGCCTGGTCTGAGGTATC	ACGAGGCAGTTCAGAAAGGA	chr8:30556069-30556157	89	A549; (+)-JQ1; 0, 0.01, 0.1, 1, 10μM; 24h (dataset-1)
qPCR for ATAC-seq validation ((+)-JQ1)	GPX2	Promoter	CATCCCCAGGATGACTTAGC	CGGCCTTGTTCAGTCTGTTA	chr14:65409566-65409660	95	A549; (+)-JQ1; 0, 0.01, 0.1, 1, 10μM; 24h (dataset-1)
qPCR for ATAC-seq validation ((+)-JQ1)	OSGIN1	Promoter	TTTAACTGTGTGCGGGACAA	CTCTGGAGGAGGAACCAGTG	chr16:83986493-83986583	91	A549; (+)-JQ1; 0, 0.01, 0.1, 1, 10μM; 24h (dataset-1)
qPCR for ATAC-seq validation ((+)-JQ1)	OSGIN1	Enhancer (chr16:83959845-83962961)	AGCATACCTGCACTCGGAAC	AGTCCCAAATGCCTGCTCTA	chr16:83960642-83960734	93	A549; (+)-JQ1; 0, 0.01, 0.1, 1, 10μM; 24h (dataset-1)
qPCR for ATAC-seq validation (CUDC 101)	ETV1	Enhancer (chr7:13958509-13961470)	CAGACCCACCAGTTCCTGTT	GGTCCTGCTTGCAAGTAACC	chr7:13959847-13959961	115	A549; CUDC 101; 0, 0.01, 0.1, 1μM; 24h (dataset-1)
qPCR for ATAC-seq validation (CUDC 101)	GYG1	Enhancer (chr3:148679915-148680759)	CTGTCCTCCCCTCCTCTACC	TCCCTGGGGGTTATCTCAGT	chr3:148680442-148680538	97	A549; CUDC 101; 0, 0.01, 0.1, 1μM; 24h (dataset-1)
qPCR for ATAC-seq validation	EGFR	Promoter	ATAGGCTGGGCCTGCAAGT	GGGTGCCCTGAGGAGTTAAT	chr7:55086401-55086489	89	All cell lines; DMSO; 24h (dataset-2)
qPCR for ATAC-seq validation	EGFR	Enhancer (chr7:55183295-55209644)	TTACCTGCACATCACCTTGC	CCTCAGCTTTGCATGAGACA	chr7:55200869-55200977	109	All cell lines; DMSO; 24h (dataset-2)
qPCR for ATAC-seq validation	MYC	Enhancer (chr8:128671365-128685703)	CACCCAGGTTGCACCTTTTA	ACTACCTCCCTGCCAAGGTT	chr8:128681308-128681404	97	All cell lines; DMSO; 24h (dataset-2)

## Sheet: Sup Table S8
Supplementary Table S8 Primer sequences for qRT-PCR analysis of knockdown experiments
Gene	Primer_F	Primer_R
GAPDH (control)	AATGAAGGGGTCATTGATGG	AAGGTGAAGGTCGGAGTCAA
NFE2L2	GTTGCCCACATTCCCAAATCA	AACGTAGCCGAAGAAACCTCA
AKR1C1	CAGCCAGGCTAGTGACAGAA	GGCGGAAGCCAGCTTCAAT
AKR1C3	AGGGAATGGATTCCAAACACCA	GGCGGAACCCAGCTTCTATT
ABCC2	ACGGAGAACATCAGAATGGTAGA	CGGACTGTCCAGGAATGAGG
JAKMIP3	TGCAGCTCCAAAAAGAGGCT	AACTGCTGTTCAGGGCTTCC
SLC7A11	CTGACTGGAGTCCCTGCGTA	GGCAGATTGCCAAGATCTCAA
PGD	TCTTCGGTTCTGCTCTGTCC	GTTCCCTTTGCCTCATTGGC
GCLM	CAGACGGGGAACCTGCTGAA	TCCCTGACCAAATCTGGGTTG
UGDH	TCCGAACGATCGGGATAGGA	GTGGGTCCTCCAACATAGCC
GSR	CAATGATCAGCACCAACTGCAC	CATGGTCATGACTGGTAGCC
IDH1	TCCCGTTTTGTGAGGTAGAGC	AACTCTCCTGCGGCCTAAAC
